# Supplementary material for: Human immune phenotyping reveals accelerated aging in type 1 diabetes
Source: JCI Insight. 2023 Sep 8;8(17):e170767. doi: 10.1172/jci.insight.170767 (PMC10544250; doi:10.1172/jci.insight.170767)
Supplement: Supporting data values [file jciinsight-8-170767-s071.xlsx]

## Sheet: Figure1_B
	Technical_CV	Biological_CV
MNC_pct_of_Leukocytes	3.42289	26.542
Granulocyte_pct_of_Leukocytes	2.60209	19.5073
DC_pct_of_MNCs	10.7538	46.0941
HLADR_mfi_of_DCs	9.30125	68.9248
Myeloid_pct_of_DCs	7.0302	23.9061
Plasmacytoid_pct_DCs	16.3311	52.8551
CD11cNegCD123Neg_pct_of_DC	18.9886	57.0464
Monocytes_pct_of_MNCs	5.453	33.5972
HLADR_mfi_of_Monocytes	3.23889	44.5633
Classical_pct_of_Monocytes	0.456762	6.68794
NonClassical_pct_of_Monocytes	2.98094	36.3442
NK_pct_of_Lymphocytes	5.88134	53.1368
CD16NegCD56hi_pct_of_NK_cells	13.3656	67.8375
CD16PosCD56lo_pct_of_NK_cells	1.07158	5.24084
CD16PosCD56hi_pct_of_NK_cells	12.5072	51.6041
HLADR_mfi_of_CD16NegCD56hi_NK_cells	7.17611	66.3473
HLADR_mfi_of_CD16PosCD56lo_NK_cells	7.83174	83.6094
HLADR_mfi_of_CD16PosCD56hi_NK_cells	10.8976	65.6375
CD123Pos_pct_of_MNCs	8.40728	42.8778
B_cells_pct_of_Lymphocytes	8.0358	36.378
Transitional_pct_of_B_cells	10.3609	70.2593
Naive_pct_of_B_cells	1.74211	13.2092
NonClassSwitched_Memory_pct_of_B_cells	13.9598	79.0357
ClassSwitched_Memory_pct_of_B_cells	8.37857	37.6065
Plasmablast/Plasma_Cell_pct_of_B_cells	20.3555	91.6869
T_cells_pct_of_Lymphocytes	3.93873	13.7044
CD4_pct_of_T_cells	0.549622	17.3107
CD38NegHLADRNeg_pct_of_CD4	4.06113	22.2501
CD38NegHLADRPos_pct_of_CD4	9.53503	61.7578
CD38PosHLADRNeg_pct_of_CD4	2.46565	17.4552
CD38PosHLADRPos_pct_of_CD4	10.0388	34.7645
Naive_pct_of_CD4	3.23738	25.9635
CD38NegHLADRNeg_pct_of_Naive_CD4	6.95156	45.1821
CD38NegHLADRPos_pct_of_Naive_CD4	29.0846	86.9468
CD38PosHLADRNeg_pct_of_Naive_CD4	0.551021	2.60552
CD38PosHLADRPos_pct_of_Naive_CD4	22.4755	60.9233
Tem_pct_of_CD4	8.50628	38.3496
CD38NegHLADRNeg_pct_of_CD4_Tem	2.75446	14.9846
CD38NegHLADRPos_pct_of_CD4_Tem	13.7712	49.5781
CD38PosHLADRNeg_pct_of_CD4_Tem	10.2385	22.2642
CD38PosHLADRPos_pct_of_CD4_Tem	12.8891	67.638
Tcm_pct_of_CD4	4.08479	25.8221
CD38NegHLADRNeg_pct_of_CD4_Tcm	2.63085	8.4743
CD38NegHLADRPos_pct_of_CD4_Tcm	9.56423	40.1208
CD38PosHLADRNeg_pct_of_CD4_Tcm	4.74809	18.1729
CD38PosHLADRPos_pct_of_CD4_Tcm	8.618	32.145
Temra_pct_of_CD4	18.0668	145.105
CD38NegHLADRNeg_pct_of_CD4_Temra	8.48855	27.6991
CD38NegHLADRPos_pct_of_CD4_Temra	34.4682	64.8907
CD38PosHLADRNeg_pct_of_CD4_Temra	40.7688	69.0436
CD38PosHLADRPos_pct_of_CD4_Temra	30.9464	74.9835
CD8_pct_of_T_cells	1.11053	26.1454
CD38NegHLADRNeg_pct_of_CD8	3.72955	36.9759
CD38NegHLADRPos_pct_of_CD8	12.4898	73.6398
CD38PosHLADRNeg_pct_of_CD8	1.74944	30.5605
CD38PosHLADRPos_pct_of_CD8	7.62484	59.2085
Naive_pct_of_CD8	3.65968	46.1143
CD38NegHLADRNeg_pct_of_Naive_CD8	13.8041	42.1511
CD38NegHLADRPos_pct_of_Naive_CD8	45.6423	112.142
CD38PosHLADRNeg_pct_of_Naive_CD8	1.08383	8.65894
CD38PosHLADRPos_pct_of_Naive_CD8	21.855	52.1192
Tem_pct_of_CD8	5.91034	42.319
CD38NegHLADRNeg_pct_of_CD8_Tem	4.23785	34.1855
CD38NegHLADRPos_pct_of_CD8_Tem	14.3399	50.6164
CD38PosHLADRNeg_pct_of_CD8_Tem	5.20931	92.2234
CD38PosHLADRPos_pct_of_CD8_Tem	12.1341	65.8034
Tcm_pct_of_CD8	4.44535	36.2705
CD38NegHLADRNeg_pct_of_CD8_Tcm	4.00757	34.234
CD38NegHLADRPos_pct_of_CD8_Tcm	15.5885	57.6515
CD38PosHLADRNeg_pct_of_CD8_Tcm	3.85914	71.1169
CD38PosHLADRPos_pct_of_CD8_Tcm	11.9384	46.3785
Temra_pct_of_CD8	10.303	71.2715
CD38NegHLADRNeg_pct_of_CD8_Temra	5.43503	41.6658
CD38NegHLADRPos_pct_of_CD8_Temra	16.8386	71.2732
CD38PosHLADRNeg_pct_of_CD8_Temra	7.07331	53.2122
CD38PosHLADRPos_pct_of_CD8_Temra	17.2085	82.0383
DN_pct_of_T_cells	3.62911	65.8093
DP_pct_of_T_cells	7.87845	65.2308
CD45ROPosCD183NegCD196Neg_pct_of_CD3PosCD4Pos	3.51648	23.1787
CD45ROPosCD183NegCD196Pos_pct_of_CD3PosCD4Pos	3.63016	36.5747
CD45ROPosCD183PosCD196Neg_pct_of_CD3PosCD4Pos	3.95343	36.4681
CD45ROPosCD183PosCD196Pos_pct_of_CD3PosCD4Pos	4.34922	35.0527
HLADRPos_pct_of_CD4PosCD45ROPosCD183NegCD196Neg	5.96333	49.7796
HLADRPosCD38Pos_pct_of_CD4PosCD45ROPosCD183NegCD196Neg	10.3356	61.5887
HLADRPos_pct_of_CD4PosCD45ROPosCD183NegCD196Pos	4.48525	35.2926
HLADRPosCD38Pos_pct_of_CD4PosCD45ROPosCD183NegCD196Pos	5.48652	38.3886
HLADRPos_pct_of_CD4PosCD45ROPosCD183PosCD196Neg	4.54191	35.9016
HLADRPosCD38Pos_pct_of_CD4PosCD45ROPosCD183PosCD196Neg	6.36417	38.8739
HLADRPos_pct_of_CD4PosCD45ROPosCD183PosCD196Pos	3.53523	37.7256
HLADRPosCD38Pos_pct_of_CD4PosCD45ROPosCD183PosCD196Pos	6.41356	49.5098
CD183loCD196Pos_pct_of_CD3PosCD4Neg	6.53024	57.2497
CD183PosCD196Neg_pct_of_CD3PosCD4Neg	4.88879	43.4731
CD183NegCD196Neg_pct_of_CD3PosCD4Neg	8.10102	97.0309
HLAPos_pct_of_CD4NegCD45ROPosCD183loCD196Pos	13.1067	95.4436
HLAPosCD38Pos_pct_of_CD4NegCD45ROPosCD183loCD196Pos	13.6046	135.71
HLAPos_pct_of_CD4NegCD45ROPosCD183PosCD196Neg	2.26063	31.5024
HLAPosCD38Pos_pct_of_CD4NegCD45ROPosCD183PosCD196Neg	2.7998	34.3043
HLAPos_pct_of_CD4NegCD45ROPosCD183NegCD196Neg	7.8858	49.3631
HLAPosCD38Pos_pct_of_CD4NegCD45ROPosCD183NegCD196Neg	12.9884	50.3346
CD183Neg_pct_of_CD3PosCD4NegCD45RONeg	3.72532	39.8512
CD183lo_pct_of_CD3PosCD4NegCD45RONeg	1.26256	7.64394
CD183hi_pct_of_CD3PosCD4NegCD45RONeg	8.61627	56.7539
Tfh_pct_of_CD4	9.2478	33.4838
CD183Pos_pct_of_Tfh	14.3109	18.4945
Precursor_Tfh_pct_of_CD4	14.049	84.2632
Memory_Tfh_pct_of_CD4	11.6681	35.7792
Tfh_pct_of_CD4PosCD45RANegCD185Pos	7.43286	31.9033
Precursor_Tfh_pct_of_CD4PosCD45RANegCD185Pos	13.5196	70.9529
Memory_Tfhpct_of_CD4PosCD45RANegCD185Pos	11.1634	51.7963
Naive_CD4_CD279mfi	7.23798	47.0502
Tem_CD4_CD279mfi	5.03394	40.4465
Tcm_CD4_CD279mfi	2.37022	61.9019
Temra_CD4_CD279mfi	10.4655	29.8189
CD279Pos_pct_of_Naive_CD4	16.4219	34.0309
CD279Pos_pct_of_CD4_Tem	6.37477	48.0209
CD279Pos_pct_of_CD4_Tcm	7.84377	52.4536
CD279Pos_pct_of_CD4_Temra	22.4781	25.1708
CD183Pos_pct_of_Naive_CD4	12.804	47.2808
CD183Pos_pct_of_CD4_Tem	1.03353	14.1873
CD183Pos_pct_of_CD4_Tcm	0.915232	11.3944
CD183Pos_pct_of_CD4_Temra	8.19712	21.2982
CD185Pos_pct_of_Naive_CD4	6.29669	46.4257
CD185Pos_pct_of_CD4_Tem	12.1773	43.9487
CD185Pos_pct_of_CD4_Tcm	3.12502	15.1597
CD185Pos_pct_of_CD4_Temra	43.2889	66.9594
Naive_CD8_CD279mfi	9.7907	45.779
Tem_CD8_CD279mfi	3.53693	28.9675
Tcm_CD8_CD279mfi	3.74636	40.0766
Temra_CD8_CD279mfi	5.66187	29.5594
CD279Pos_pct_of_Naive_CD8	21.6898	47.919
CD279Pos_pct_of_CD8_Tcm	8.33655	36.5063
CD279Pos_pct_of_CD8_Tem	7.09963	35.3528
CD279Pos_pct_of_CD8_Temra	8.28725	22.5782
CD183Pos_pct_of_Naive_CD8	1.71771	12.9423
CD183Pos_pct_of_CD8_Tcm	1.12835	7.44658
CD183Pos_pct_of_CD8_Tem	1.4435	13.4371
CD183Pos_pct_of_CD8_Temra	3.14957	28.869
CD185Pos_pct_of_Naive_CD8	12.3135	66.086
CD185Pos_pct_of_CD8_Tcm	12.3555	31.4842
CD185Pos_pct_of_CD8_Tem	4.61804	78.6501
CD185Pos_pct_of_CD8_Temra	21.5156	139.586
CD183Neg_pctof_CD3PosCD4Neg_Naive	6.02472	44.8016
CD183hi_pct_of_CD3PosCD4Neg_Naive	9.23371	93.848
CD183lo_pct_of_CD3PosCD4Neg_Naive	1.0877	12.6427
CD183Neg_pct_of_CD3PosCD4Neg_Tem	8.73911	47.9503
CD183hi_pct_of_CD3PosCD4Neg_Tem	13.4453	75.6899
CD183lo_pct_of_CD3PosCD4Neg_Tem	2.04679	10.9022
CD183Neg_pct_of_CD3PosCD4Neg_Tcm	8.79204	64.5262
CD183hi_pct_of_CD3PosCD4Neg_Tcm	5.71518	41.7311
CD183lo_pct_of_CD3PosCD4Neg_Tcm	4.11014	30.8089
CD183Neg_pct_of_CD3PosCD4Neg_Temra	10.7121	73.3327
CD183hi_pct_of_CD3PosCD4Neg_Temra	15.8896	89.8504
CD183lo_pct_of_CD3PosCD4Neg_Temra	2.65036	22.9185
Treg_pct_of_CD4Pos	7.35439	27.4992
CD45ROPos_pct_of_Treg	3.35795	24.0179
CD25mfi_of_CD45RONeg_Treg	5.00048	18.3708
CD25mfi_of_CD45ROPos_Treg	6.15841	15.3554
CD45ROPosHLADRPosCCR4Pos_pct_of_Treg	4.02759	28.3428
CD25mfi_of_CD45RONeg_Tconv	13.2993	21.6844
CD25mfi_of_CD45ROPos_Tconv	5.23232	34.622
CD45ROPosCCR4Pos_pct_of_Tconv	2.42932	22.8965
CD45ROPosHLADRPosCCR4Pos_pct_of_Tconv	6.73516	25.6595
CD25mfi_of_CD45RONegCD3PosCD4Neg	7.89924	17.1853
CD25mfi_of_CD45ROPosCD3PosCD4Neg	7.29249	37.7354
CD45ROPosCCR4Pos_pct_of_CD3PosCD4Neg	9.2165	57.9528
CD45ROPosHLADRPosCCR4Pos_pct_of_CD3PosCD4Neg	6.22599	55.0484

## Sheet: Figure1_C
CBC	Innate	Adaptive
0.374532	13.8108	19.4155
0.655742	15.734	26.3503
7.80183	0.3022	6.11878
7.82799	0.013416	9.40617
28.3127	3.35688	8.05266
25.3441	5.04739	1.58931
1.62917	0.331704	2.12813
6.14105	8.02731	2.37654
6.92366	0.155279	2.37654
0.085311	1.43699	0.26714
19.4453	1.43952	4.74308
19.5041	11.3433	13.2063
0.313374		75.3952
1.42614		22.6576
0.804966		72.2
4.11982		22.4004
13.3484		61.7802
0.260109		43.3022
1.66766		5.56375
0.710752		13.1606
		24.6128
		6.78209
		0.749403
		4.40667
		4.92657
		0.399472
		61.985
		59.804
		0.475195
		58.6546
		26.3375
		1.74206
		4.22606
		4.89156
		10.352
		2.28999
		0.341468
		58.0275
		37.2334
		85.2497
		3.29382
		56.7221
		57.0182
		19.4489
		46.1149
		10.724
		6.80405
		1.65971
		19.8139
		23.0694
		1.52001
		59.0961
		49.1592
		9.53982
		75.8163
		19.9178
		8.05732
		0.144924
		30.093
		17.917
		0.854748
		63.3649
		2.64838
		33.0666
		23.5988
		39.8834
		35.0943
		5.08734
		19.9696
		3.9255
		8.87669
		0.191726
		8.42187
		3.27905
		11.2496
		0.348525
		35.5015
		22.2602
		0.815663
		6.74053
		0.118803
		15.1702
		3.78089
		15.5252
		1.30083
		2.36201
		16.0387
		0.015533
		40.8368
		0.009051
		18.3609
		18.3668
		4.74655
		54.4156
		3.0723
		10.6107
		27.0099
		3.83699
		0.671136
		18.5655
		3.31843
		6.69684
		0.648488
		17.5302
		0.047469
		39.5181
		17.561
		7.8437
		9.7702
		18.7723
		2.78906
		13.4044
		2.17688
		1.75518
		0.872951
		10.4937
		12.4526
		14.8871
		5.32369
		0.171175
		14.2478
		1.09363
		2.61043
		3.65101
		2.77606
		1.9304
		1.45047
		9.25538
		0.302976
		9.03201
		27.8657
		7.94878
		4.7166
		0.81849
		5.647
		3.58566
		11.7093
		12.2462
		2.05211
		2.63694
		2.29446
		5.48488
		76.8292
		11.4662
		5.21815
		85.6633
		5.90994
		5.62303
		0.0981
		52.8076
		1.11269
		3.73255
		8.39711
		43.0651
		10.99
		0.270326
		3.6282
		13.6632
		65.3403
		44.5633

## Sheet: Figure1_D
CBC	Innate	Adaptive
0.03657	0.3175	0.3763
0.05574	0.3392	0.4347
0.2534	0.02891	0.2077
0.2538	0.00163	0.2611
0.4783	0.1494	0.2406
0.4547	0.1881	0.09449
0.103	0.03115	0.1132
0.223	0.2417	0.1213
0.2378	0.0165	0.1213
0.01027	0.08917	0.02603
0.4015	0.08927	0.1814
0.4021	0.2874	0.311
0.03174		0.679
0.0946		0.4059
0.06448		0.6682
0.1789		0.4037
0.334		0.6287
0.02728		0.5442
0.1045		0.1977
0.05905		0.311
		0.4221
		0.2198
		0.0573
		0.1738
		0.1849
		0.03593
		0.6295
		0.6216
		0.04105
		0.6168
		0.4356
		0.1002
		0.1702
		0.1847
		0.2758
		0.1191
		0.03171
		0.6142
		0.5097
		0.7096
		0.1472
		0.6082
		0.6099
		0.3772
		0.5589
		0.2802
		0.2204
		0.09738
		0.3806
		0.4094
		0.0921
		0.6182
		0.5741
		0.2637
		0.6804
		0.3816
		0.2411
		0.01548
		0.4633
		0.3625
		0.06282
		0.635
		0.1293
		0.4862
		0.4162
		0.5281
		0.4992
		0.1901
		0.3856
		0.1644
		0.2565
		0.01993
		0.2495
		0.1483
		0.2899
		0.03249
		0.5018
		0.4048
		0.06143
		0.2216
		0.0131
		0.3371
		0.1609
		0.341
		0.08391
		0.1219
		0.3456
		0.001889
		0.5339
		0.001113
		0.3693
		0.3694
		0.1831
		0.602
		0.1425
		0.2809
		0.444
		0.162
		0.0534
		0.3716
		0.1491
		0.2204
		0.0521
		0.3614
		0.005587
		0.5268
		0.3617
		0.2398
		0.2691
		0.3746
		0.1351
		0.3172
		0.1164
		0.1017
		0.06427
		0.2792
		0.3048
		0.3334
		0.1946
		0.01804
		0.3262
		0.07491
		0.1295
		0.1575
		0.1343
		0.1079
		0.09012
		0.2616
		0.02918
		0.259
		0.4516
		0.2422
		0.184
		0.06215
		0.2032
		0.1576
		0.2986
		0.3054
		0.1133
		0.1317
		0.1212
		0.2
		0.6932
		0.2954
		0.1914
		0.7121
		0.2049
		0.1994
		0.01094
		0.5956
		0.07536
		0.1586
		0.2473
		0.545
		0.2862
		0.02638
		0.1561
		0.3177
		0.6457
		0.5551

## Sheet: Figure1_E
Age	CellType	SmoothedPercent
2.40931	CD8	31.0441
2.90931	CD8	31.1048
3.40931	CD8	31.1654
3.90931	CD8	31.2261
4.40931	CD8	31.2867
4.90931	CD8	31.3473
5.40931	CD8	31.4078
5.90931	CD8	31.4682
6.40931	CD8	31.5285
6.90931	CD8	31.5887
7.40931	CD8	31.6486
7.90931	CD8	31.7084
8.40931	CD8	31.7679
8.90931	CD8	31.8272
9.40931	CD8	31.8861
9.90931	CD8	31.9447
10.4093	CD8	32.0027
10.9093	CD8	32.0602
11.4093	CD8	32.1169
11.9093	CD8	32.1728
12.4093	CD8	32.2279
12.9093	CD8	32.2819
13.4093	CD8	32.3348
13.9093	CD8	32.3865
14.4093	CD8	32.4369
14.9093	CD8	32.4858
15.4093	CD8	32.5332
15.9093	CD8	32.5789
16.4093	CD8	32.6229
16.9093	CD8	32.665
17.4093	CD8	32.7052
17.9093	CD8	32.7434
18.4093	CD8	32.7795
18.9093	CD8	32.8134
19.4093	CD8	32.8451
19.9093	CD8	32.8746
20.4093	CD8	32.9018
20.9093	CD8	32.9266
21.4093	CD8	32.9491
21.9093	CD8	32.9691
22.4093	CD8	32.9867
22.9093	CD8	33.0018
23.4093	CD8	33.0145
23.9093	CD8	33.0247
24.4093	CD8	33.0323
24.9093	CD8	33.0375
25.4093	CD8	33.0402
25.9093	CD8	33.0405
26.4093	CD8	33.0384
26.9093	CD8	33.0339
27.4093	CD8	33.027
27.9093	CD8	33.0177
28.4093	CD8	33.0061
28.9093	CD8	32.9923
29.4093	CD8	32.9762
29.9093	CD8	32.9578
30.4093	CD8	32.9373
30.9093	CD8	32.9146
31.4093	CD8	32.8897
31.9093	CD8	32.8627
32.4093	CD8	32.8336
32.9093	CD8	32.8025
33.4093	CD8	32.7696
33.9093	CD8	32.7348
34.4093	CD8	32.6984
34.9093	CD8	32.6604
35.4093	CD8	32.6209
35.9093	CD8	32.5801
36.4093	CD8	32.538
36.9093	CD8	32.4949
37.4093	CD8	32.4509
37.9093	CD8	32.406
38.4093	CD8	32.3604
38.9093	CD8	32.3141
39.4093	CD8	32.2674
39.9093	CD8	32.2201
40.4093	CD8	32.1724
40.9093	CD8	32.1244
41.4093	CD8	32.0761
41.9093	CD8	32.0275
42.4093	CD8	31.9789
42.9093	CD8	31.93
43.4093	CD8	31.8812
43.9093	CD8	31.8323
44.4093	CD8	31.7835
44.9093	CD8	31.7347
45.4093	CD8	31.6861
45.9093	CD8	31.6377
46.4093	CD8	31.5893
46.9093	CD8	31.5412
47.4093	CD8	31.4932
47.9093	CD8	31.4454
48.4093	CD8	31.3978
48.9093	CD8	31.3503
49.4093	CD8	31.303
49.9093	CD8	31.2558
50.4093	CD8	31.2088
50.9093	CD8	31.1619
51.4093	CD8	31.1152
51.9093	CD8	31.0687
52.4093	CD8	31.0224
52.9093	CD8	30.9765
53.4093	CD8	30.9308
53.9093	CD8	30.8854
54.4093	CD8	30.8404
54.9093	CD8	30.7957
55.4093	CD8	30.7513
55.9093	CD8	30.7074
56.4093	CD8	30.6638
56.9093	CD8	30.6208
57.4093	CD8	30.5782
57.9093	CD8	30.5362
58.4093	CD8	30.4947
58.9093	CD8	30.4539
59.4093	CD8	30.4138
59.9093	CD8	30.3743
60.4093	CD8	30.3356
60.9093	CD8	30.2975
61.4093	CD8	30.2602
61.9093	CD8	30.2236
62.4093	CD8	30.1878
62.9093	CD8	30.1527
63.4093	CD8	30.1183
63.9093	CD8	30.0847
64.4093	CD8	30.0519
64.9093	CD8	30.0199
65.4093	CD8	29.9886
65.9093	CD8	29.9581
66.4093	CD8	29.9283
66.9093	CD8	29.8991
67.4093	CD8	29.8705
67.9093	CD8	29.8424
68.4093	CD8	29.8149
68.9093	CD8	29.7877
69.4093	CD8	29.761
69.9093	CD8	29.7347
70.4093	CD8	29.7087
70.9093	CD8	29.6831
71.4093	CD8	29.6579
71.9093	CD8	29.633
72.4093	CD8	29.6084
72.9093	CD8	29.5841
73.4093	CD8	29.5602
73.9093	CD8	29.5364
74.4093	CD8	29.513
74.9093	CD8	29.4898
75.4093	CD8	29.4668
75.9093	CD8	29.444
76.4093	CD8	29.4214
76.9093	CD8	29.399
77.4093	CD8	29.3767
77.9093	CD8	29.3546
78.4093	CD8	29.3326
78.9093	CD8	29.3108
79.4093	CD8	29.289
79.9093	CD8	29.2673
80.4093	CD8	29.2457
80.9093	CD8	29.2241
81.4093	CD8	29.2026
81.9093	CD8	29.1811
82.4093	CD8	29.1596
82.9093	CD8	29.1381
2.40931	CD4	55.4135
2.90931	CD4	55.4611
3.40931	CD4	55.5087
3.90931	CD4	55.5563
4.40931	CD4	55.604
4.90931	CD4	55.6517
5.40931	CD4	55.6996
5.90931	CD4	55.7476
6.40931	CD4	55.7957
6.90931	CD4	55.8441
7.40931	CD4	55.8927
7.90931	CD4	55.9415
8.40931	CD4	55.9907
8.90931	CD4	56.0401
9.40931	CD4	56.0899
9.90931	CD4	56.1401
10.4093	CD4	56.1907
10.9093	CD4	56.242
11.4093	CD4	56.2939
11.9093	CD4	56.3465
12.4093	CD4	56.3998
12.9093	CD4	56.4539
13.4093	CD4	56.5088
13.9093	CD4	56.5645
14.4093	CD4	56.6211
14.9093	CD4	56.6786
15.4093	CD4	56.7371
15.9093	CD4	56.7967
16.4093	CD4	56.8573
16.9093	CD4	56.919
17.4093	CD4	56.982
17.9093	CD4	57.0463
18.4093	CD4	57.1121
18.9093	CD4	57.1793
19.4093	CD4	57.2481
19.9093	CD4	57.3185
20.4093	CD4	57.3907
20.9093	CD4	57.4647
21.4093	CD4	57.5406
21.9093	CD4	57.6186
22.4093	CD4	57.6986
22.9093	CD4	57.7807
23.4093	CD4	57.865
23.9093	CD4	57.9515
24.4093	CD4	58.0402
24.9093	CD4	58.1311
25.4093	CD4	58.224
25.9093	CD4	58.3191
26.4093	CD4	58.4162
26.9093	CD4	58.5153
27.4093	CD4	58.6163
27.9093	CD4	58.7193
28.4093	CD4	58.8242
28.9093	CD4	58.9308
29.4093	CD4	59.0392
29.9093	CD4	59.1491
30.4093	CD4	59.2606
30.9093	CD4	59.3734
31.4093	CD4	59.4876
31.9093	CD4	59.603
32.4093	CD4	59.7195
32.9093	CD4	59.8369
33.4093	CD4	59.9551
33.9093	CD4	60.074
34.4093	CD4	60.1934
34.9093	CD4	60.3132
35.4093	CD4	60.4333
35.9093	CD4	60.5535
36.4093	CD4	60.6736
36.9093	CD4	60.7934
37.4093	CD4	60.913
37.9093	CD4	61.032
38.4093	CD4	61.1504
38.9093	CD4	61.2681
39.4093	CD4	61.385
39.9093	CD4	61.501
40.4093	CD4	61.616
40.9093	CD4	61.73
41.4093	CD4	61.8429
41.9093	CD4	61.9546
42.4093	CD4	62.0652
42.9093	CD4	62.1745
43.4093	CD4	62.2826
43.9093	CD4	62.3894
44.4093	CD4	62.4948
44.9093	CD4	62.599
45.4093	CD4	62.7018
45.9093	CD4	62.8033
46.4093	CD4	62.9036
46.9093	CD4	63.0026
47.4093	CD4	63.1003
47.9093	CD4	63.197
48.4093	CD4	63.2925
48.9093	CD4	63.3869
49.4093	CD4	63.4804
49.9093	CD4	63.5729
50.4093	CD4	63.6644
50.9093	CD4	63.7551
51.4093	CD4	63.8448
51.9093	CD4	63.9337
52.4093	CD4	64.0217
52.9093	CD4	64.1088
53.4093	CD4	64.195
53.9093	CD4	64.2804
54.4093	CD4	64.365
54.9093	CD4	64.4488
55.4093	CD4	64.5317
55.9093	CD4	64.6139
56.4093	CD4	64.6953
56.9093	CD4	64.7758
57.4093	CD4	64.8555
57.9093	CD4	64.9343
58.4093	CD4	65.0122
58.9093	CD4	65.0891
59.4093	CD4	65.1651
59.9093	CD4	65.2401
60.4093	CD4	65.3141
60.9093	CD4	65.3872
61.4093	CD4	65.4593
61.9093	CD4	65.5304
62.4093	CD4	65.6006
62.9093	CD4	65.6698
63.4093	CD4	65.738
63.9093	CD4	65.8053
64.4093	CD4	65.8717
64.9093	CD4	65.937
65.4093	CD4	66.0015
65.9093	CD4	66.065
66.4093	CD4	66.1277
66.9093	CD4	66.1897
67.4093	CD4	66.251
67.9093	CD4	66.3117
68.4093	CD4	66.3718
68.9093	CD4	66.4315
69.4093	CD4	66.4907
69.9093	CD4	66.5494
70.4093	CD4	66.6078
70.9093	CD4	66.6658
71.4093	CD4	66.7234
71.9093	CD4	66.7806
72.4093	CD4	66.8375
72.9093	CD4	66.8941
73.4093	CD4	66.9504
73.9093	CD4	67.0064
74.4093	CD4	67.0621
74.9093	CD4	67.1175
75.4093	CD4	67.1728
75.9093	CD4	67.2278
76.4093	CD4	67.2826
76.9093	CD4	67.3372
77.4093	CD4	67.3917
77.9093	CD4	67.446
78.4093	CD4	67.5002
78.9093	CD4	67.5543
79.4093	CD4	67.6083
79.9093	CD4	67.6622
80.4093	CD4	67.7161
80.9093	CD4	67.7699
81.4093	CD4	67.8237
81.9093	CD4	67.8775
82.4093	CD4	67.9313
82.9093	CD4	67.9851
2.40931	DN	12.9464
2.90931	DN	12.8362
3.40931	DN	12.726
3.90931	DN	12.6157
4.40931	DN	12.5055
4.90931	DN	12.3952
5.40931	DN	12.2849
5.90931	DN	12.1746
6.40931	DN	12.0642
6.90931	DN	11.9537
7.40931	DN	11.8432
7.90931	DN	11.7327
8.40931	DN	11.6221
8.90931	DN	11.5114
9.40931	DN	11.4007
9.90931	DN	11.2901
10.4093	DN	11.1795
10.9093	DN	11.0688
11.4093	DN	10.9583
11.9093	DN	10.8478
12.4093	DN	10.7375
12.9093	DN	10.6274
13.4093	DN	10.5176
13.9093	DN	10.4081
14.4093	DN	10.2991
14.9093	DN	10.1905
15.4093	DN	10.0825
15.9093	DN	9.97499
16.4093	DN	9.86814
16.9093	DN	9.76194
17.4093	DN	9.65639
17.9093	DN	9.5515
18.4093	DN	9.44724
18.9093	DN	9.3436
19.4093	DN	9.24055
19.9093	DN	9.13805
20.4093	DN	9.03607
20.9093	DN	8.93455
21.4093	DN	8.83347
21.9093	DN	8.73276
22.4093	DN	8.63239
22.9093	DN	8.53233
23.4093	DN	8.43257
23.9093	DN	8.33308
24.4093	DN	8.23388
24.9093	DN	8.13496
25.4093	DN	8.03635
25.9093	DN	7.93806
26.4093	DN	7.84011
26.9093	DN	7.74253
27.4093	DN	7.64533
27.9093	DN	7.54853
28.4093	DN	7.45215
28.9093	DN	7.35624
29.4093	DN	7.26086
29.9093	DN	7.16607
30.4093	DN	7.07197
30.9093	DN	6.97862
31.4093	DN	6.8861
31.9093	DN	6.79448
32.4093	DN	6.70383
32.9093	DN	6.61419
33.4093	DN	6.52562
33.9093	DN	6.43815
34.4093	DN	6.35182
34.9093	DN	6.26667
35.4093	DN	6.18271
35.9093	DN	6.09999
36.4093	DN	6.01853
36.9093	DN	5.93836
37.4093	DN	5.85949
37.9093	DN	5.78194
38.4093	DN	5.70573
38.9093	DN	5.63086
39.4093	DN	5.55733
39.9093	DN	5.48517
40.4093	DN	5.4144
40.9093	DN	5.34501
41.4093	DN	5.277
41.9093	DN	5.21035
42.4093	DN	5.14505
42.9093	DN	5.08105
43.4093	DN	5.01835
43.9093	DN	4.95692
44.4093	DN	4.89673
44.9093	DN	4.83775
45.4093	DN	4.77994
45.9093	DN	4.72326
46.4093	DN	4.66767
46.9093	DN	4.61315
47.4093	DN	4.55964
47.9093	DN	4.50711
48.4093	DN	4.45552
48.9093	DN	4.40483
49.4093	DN	4.35501
49.9093	DN	4.30601
50.4093	DN	4.2578
50.9093	DN	4.21037
51.4093	DN	4.16365
51.9093	DN	4.11763
52.4093	DN	4.07225
52.9093	DN	4.02749
53.4093	DN	3.98331
53.9093	DN	3.93966
54.4093	DN	3.89653
54.9093	DN	3.85386
55.4093	DN	3.81165
55.9093	DN	3.76985
56.4093	DN	3.72845
56.9093	DN	3.68744
57.4093	DN	3.64679
57.9093	DN	3.60651
58.4093	DN	3.56656
58.9093	DN	3.52694
59.4093	DN	3.48764
59.9093	DN	3.44864
60.4093	DN	3.40993
60.9093	DN	3.37151
61.4093	DN	3.33336
61.9093	DN	3.29547
62.4093	DN	3.25784
62.9093	DN	3.22044
63.4093	DN	3.18327
63.9093	DN	3.14631
64.4093	DN	3.10955
64.9093	DN	3.07299
65.4093	DN	3.03661
65.9093	DN	3.00038
66.4093	DN	2.9643
66.9093	DN	2.92835
67.4093	DN	2.8925
67.9093	DN	2.85673
68.4093	DN	2.82103
68.9093	DN	2.78538
69.4093	DN	2.74977
69.9093	DN	2.71421
70.4093	DN	2.67868
70.9093	DN	2.64319
71.4093	DN	2.60773
71.9093	DN	2.57231
72.4093	DN	2.53692
72.9093	DN	2.50155
73.4093	DN	2.46621
73.9093	DN	2.43089
74.4093	DN	2.3956
74.9093	DN	2.36032
75.4093	DN	2.32506
75.9093	DN	2.28982
76.4093	DN	2.25458
76.9093	DN	2.21936
77.4093	DN	2.18414
77.9093	DN	2.14893
78.4093	DN	2.11373
78.9093	DN	2.07852
79.4093	DN	2.04331
79.9093	DN	2.0081
80.4093	DN	1.97289
80.9093	DN	1.93766
81.4093	DN	1.90243
81.9093	DN	1.86719
82.4093	DN	1.83193
82.9093	DN	1.79665
2.40931	DP	0.603502
2.90931	DP	0.605292
3.40931	DP	0.607082
3.90931	DP	0.60887
4.40931	DP	0.610658
4.90931	DP	0.612444
5.40931	DP	0.614227
5.90931	DP	0.61601
6.40931	DP	0.617791
6.90931	DP	0.619572
7.40931	DP	0.621353
7.90931	DP	0.623136
8.40931	DP	0.624921
8.90931	DP	0.626707
9.40931	DP	0.628493
9.90931	DP	0.630275
10.4093	DP	0.632052
10.9093	DP	0.633826
11.4093	DP	0.635602
11.9093	DP	0.637387
12.4093	DP	0.639186
12.9093	DP	0.641008
13.4093	DP	0.642857
13.9093	DP	0.644742
14.4093	DP	0.646666
14.9093	DP	0.648633
15.4093	DP	0.650644
15.9093	DP	0.652702
16.4093	DP	0.654808
16.9093	DP	0.656962
17.4093	DP	0.659165
17.9093	DP	0.661416
18.4093	DP	0.663714
18.9093	DP	0.666057
19.4093	DP	0.668445
19.9093	DP	0.670874
20.4093	DP	0.673341
20.9093	DP	0.675844
21.4093	DP	0.678378
21.9093	DP	0.680943
22.4093	DP	0.683539
22.9093	DP	0.686165
23.4093	DP	0.688821
23.9093	DP	0.69151
24.4093	DP	0.694231
24.9093	DP	0.696987
25.4093	DP	0.699776
25.9093	DP	0.702598
26.4093	DP	0.705454
26.9093	DP	0.708343
27.4093	DP	0.711264
27.9093	DP	0.714217
28.4093	DP	0.717201
28.9093	DP	0.720215
29.4093	DP	0.723258
29.9093	DP	0.726329
30.4093	DP	0.729428
30.9093	DP	0.732552
31.4093	DP	0.735701
31.9093	DP	0.738873
32.4093	DP	0.742068
32.9093	DP	0.745284
33.4093	DP	0.748524
33.9093	DP	0.751787
34.4093	DP	0.755074
34.9093	DP	0.758383
35.4093	DP	0.761713
35.9093	DP	0.765059
36.4093	DP	0.768422
36.9093	DP	0.771799
37.4093	DP	0.775188
37.9093	DP	0.778589
38.4093	DP	0.781997
38.9093	DP	0.785412
39.4093	DP	0.788832
39.9093	DP	0.792261
40.4093	DP	0.795699
40.9093	DP	0.799147
41.4093	DP	0.802608
41.9093	DP	0.806082
42.4093	DP	0.809572
42.9093	DP	0.813081
43.4093	DP	0.816611
43.9093	DP	0.820166
44.4093	DP	0.823748
44.9093	DP	0.82736
45.4093	DP	0.831002
45.9093	DP	0.834671
46.4093	DP	0.838367
46.9093	DP	0.842084
47.4093	DP	0.845819
47.9093	DP	0.849567
48.4093	DP	0.853322
48.9093	DP	0.857082
49.4093	DP	0.860842
49.9093	DP	0.864599
50.4093	DP	0.868348
50.9093	DP	0.872086
51.4093	DP	0.87581
51.9093	DP	0.879522
52.4093	DP	0.883223
52.9093	DP	0.886913
53.4093	DP	0.890595
53.9093	DP	0.894269
54.4093	DP	0.897933
54.9093	DP	0.901588
55.4093	DP	0.905232
55.9093	DP	0.908864
56.4093	DP	0.912484
56.9093	DP	0.916092
57.4093	DP	0.919686
57.9093	DP	0.923265
58.4093	DP	0.926828
58.9093	DP	0.930371
59.4093	DP	0.933893
59.9093	DP	0.937391
60.4093	DP	0.940863
60.9093	DP	0.944306
61.4093	DP	0.947717
61.9093	DP	0.951098
62.4093	DP	0.954451
62.9093	DP	0.957778
63.4093	DP	0.961082
63.9093	DP	0.964365
64.4093	DP	0.967629
64.9093	DP	0.970877
65.4093	DP	0.974111
65.9093	DP	0.977332
66.4093	DP	0.98054
66.9093	DP	0.983735
67.4093	DP	0.986917
67.9093	DP	0.990088
68.4093	DP	0.993246
68.9093	DP	0.996394
69.4093	DP	0.99953
69.9093	DP	1.00265
70.4093	DP	1.00577
70.9093	DP	1.00887
71.4093	DP	1.01197
71.9093	DP	1.01505
72.4093	DP	1.01813
72.9093	DP	1.02119
73.4093	DP	1.02425
73.9093	DP	1.0273
74.4093	DP	1.03034
74.9093	DP	1.03337
75.4093	DP	1.03639
75.9093	DP	1.03941
76.4093	DP	1.04242
76.9093	DP	1.04543
77.4093	DP	1.04842
77.9093	DP	1.05141
78.4093	DP	1.0544
78.9093	DP	1.05738
79.4093	DP	1.06035
79.9093	DP	1.06332
80.4093	DP	1.06629
80.9093	DP	1.06925
81.4093	DP	1.0722
81.9093	DP	1.07515
82.4093	DP	1.0781
82.9093	DP	1.08105

## Sheet: Figure1_F
Age	CellType	SmoothedPercent
2.40931	Myeloid	58.4143
2.90931	Myeloid	58.4779
3.40931	Myeloid	58.5415
3.90931	Myeloid	58.605
4.40931	Myeloid	58.6685
4.90931	Myeloid	58.732
5.40931	Myeloid	58.7954
5.90931	Myeloid	58.8586
6.40931	Myeloid	58.9218
6.90931	Myeloid	58.9849
7.40931	Myeloid	59.0479
7.90931	Myeloid	59.1106
8.40931	Myeloid	59.1731
8.90931	Myeloid	59.2353
9.40931	Myeloid	59.2972
9.90931	Myeloid	59.3588
10.4093	Myeloid	59.4199
10.9093	Myeloid	59.4804
11.4093	Myeloid	59.5403
11.9093	Myeloid	59.5995
12.4093	Myeloid	59.6579
12.9093	Myeloid	59.7156
13.4093	Myeloid	59.7724
13.9093	Myeloid	59.8284
14.4093	Myeloid	59.8835
14.9093	Myeloid	59.9379
15.4093	Myeloid	59.9916
15.9093	Myeloid	60.0446
16.4093	Myeloid	60.0969
16.9093	Myeloid	60.1487
17.4093	Myeloid	60.2
17.9093	Myeloid	60.2511
18.4093	Myeloid	60.3021
18.9093	Myeloid	60.3532
19.4093	Myeloid	60.4044
19.9093	Myeloid	60.456
20.4093	Myeloid	60.508
20.9093	Myeloid	60.5606
21.4093	Myeloid	60.614
21.9093	Myeloid	60.6681
22.4093	Myeloid	60.7232
22.9093	Myeloid	60.7792
23.4093	Myeloid	60.8362
23.9093	Myeloid	60.8942
24.4093	Myeloid	60.9531
24.9093	Myeloid	61.0128
25.4093	Myeloid	61.0733
25.9093	Myeloid	61.1346
26.4093	Myeloid	61.1964
26.9093	Myeloid	61.2588
27.4093	Myeloid	61.3217
27.9093	Myeloid	61.3852
28.4093	Myeloid	61.4491
28.9093	Myeloid	61.5135
29.4093	Myeloid	61.5783
29.9093	Myeloid	61.6434
30.4093	Myeloid	61.7088
30.9093	Myeloid	61.7745
31.4093	Myeloid	61.8404
31.9093	Myeloid	61.9065
32.4093	Myeloid	61.9727
32.9093	Myeloid	62.0391
33.4093	Myeloid	62.1056
33.9093	Myeloid	62.1722
34.4093	Myeloid	62.2388
34.9093	Myeloid	62.3055
35.4093	Myeloid	62.3724
35.9093	Myeloid	62.4395
36.4093	Myeloid	62.5069
36.9093	Myeloid	62.5748
37.4093	Myeloid	62.6431
37.9093	Myeloid	62.712
38.4093	Myeloid	62.7815
38.9093	Myeloid	62.8517
39.4093	Myeloid	62.9227
39.9093	Myeloid	62.9946
40.4093	Myeloid	63.0674
40.9093	Myeloid	63.1412
41.4093	Myeloid	63.2161
41.9093	Myeloid	63.2922
42.4093	Myeloid	63.3697
42.9093	Myeloid	63.4485
43.4093	Myeloid	63.5288
43.9093	Myeloid	63.6107
44.4093	Myeloid	63.6943
44.9093	Myeloid	63.7797
45.4093	Myeloid	63.8668
45.9093	Myeloid	63.9558
46.4093	Myeloid	64.0466
46.9093	Myeloid	64.1393
47.4093	Myeloid	64.2339
47.9093	Myeloid	64.3302
48.4093	Myeloid	64.4284
48.9093	Myeloid	64.5284
49.4093	Myeloid	64.6301
49.9093	Myeloid	64.7336
50.4093	Myeloid	64.8388
50.9093	Myeloid	64.9457
51.4093	Myeloid	65.0543
51.9093	Myeloid	65.1646
52.4093	Myeloid	65.2764
52.9093	Myeloid	65.3898
53.4093	Myeloid	65.5048
53.9093	Myeloid	65.6212
54.4093	Myeloid	65.7391
54.9093	Myeloid	65.8584
55.4093	Myeloid	65.9791
55.9093	Myeloid	66.1011
56.4093	Myeloid	66.2245
56.9093	Myeloid	66.3491
57.4093	Myeloid	66.475
57.9093	Myeloid	66.6021
58.4093	Myeloid	66.7304
58.9093	Myeloid	66.8598
59.4093	Myeloid	66.9904
59.9093	Myeloid	67.122
60.4093	Myeloid	67.2548
60.9093	Myeloid	67.3886
61.4093	Myeloid	67.5235
61.9093	Myeloid	67.6594
62.4093	Myeloid	67.7962
62.9093	Myeloid	67.9339
63.4093	Myeloid	68.0725
63.9093	Myeloid	68.212
64.4093	Myeloid	68.3522
64.9093	Myeloid	68.4932
65.4093	Myeloid	68.6349
65.9093	Myeloid	68.7773
66.4093	Myeloid	68.9202
66.9093	Myeloid	69.0637
67.4093	Myeloid	69.2076
67.9093	Myeloid	69.3519
68.4093	Myeloid	69.4965
68.9093	Myeloid	69.6413
69.4093	Myeloid	69.7864
69.9093	Myeloid	69.9317
70.4093	Myeloid	70.0772
70.9093	Myeloid	70.2229
71.4093	Myeloid	70.3687
71.9093	Myeloid	70.5148
72.4093	Myeloid	70.661
72.9093	Myeloid	70.8074
73.4093	Myeloid	70.9539
73.9093	Myeloid	71.1006
74.4093	Myeloid	71.2474
74.9093	Myeloid	71.3943
75.4093	Myeloid	71.5413
75.9093	Myeloid	71.6884
76.4093	Myeloid	71.8356
76.9093	Myeloid	71.9829
77.4093	Myeloid	72.1302
77.9093	Myeloid	72.2777
78.4093	Myeloid	72.4251
78.9093	Myeloid	72.5726
79.4093	Myeloid	72.7202
79.9093	Myeloid	72.8677
80.4093	Myeloid	73.0153
80.9093	Myeloid	73.1629
81.4093	Myeloid	73.3104
81.9093	Myeloid	73.458
82.4093	Myeloid	73.6055
82.9093	Myeloid	73.753
2.40931	Plasmacytoid	23.2126
2.90931	Plasmacytoid	23.1724
3.40931	Plasmacytoid	23.1322
3.90931	Plasmacytoid	23.092
4.40931	Plasmacytoid	23.0519
4.90931	Plasmacytoid	23.0118
5.40931	Plasmacytoid	22.9719
5.90931	Plasmacytoid	22.9321
6.40931	Plasmacytoid	22.8924
6.90931	Plasmacytoid	22.853
7.40931	Plasmacytoid	22.8138
7.90931	Plasmacytoid	22.7749
8.40931	Plasmacytoid	22.7362
8.90931	Plasmacytoid	22.6979
9.40931	Plasmacytoid	22.6598
9.90931	Plasmacytoid	22.6221
10.4093	Plasmacytoid	22.5848
10.9093	Plasmacytoid	22.5479
11.4093	Plasmacytoid	22.5115
11.9093	Plasmacytoid	22.4754
12.4093	Plasmacytoid	22.4399
12.9093	Plasmacytoid	22.4048
13.4093	Plasmacytoid	22.37
13.9093	Plasmacytoid	22.3356
14.4093	Plasmacytoid	22.3015
14.9093	Plasmacytoid	22.2676
15.4093	Plasmacytoid	22.2337
15.9093	Plasmacytoid	22.1997
16.4093	Plasmacytoid	22.1655
16.9093	Plasmacytoid	22.131
17.4093	Plasmacytoid	22.0959
17.9093	Plasmacytoid	22.0601
18.4093	Plasmacytoid	22.0233
18.9093	Plasmacytoid	21.9852
19.4093	Plasmacytoid	21.9458
19.9093	Plasmacytoid	21.9048
20.4093	Plasmacytoid	21.862
20.9093	Plasmacytoid	21.8174
21.4093	Plasmacytoid	21.7706
21.9093	Plasmacytoid	21.7216
22.4093	Plasmacytoid	21.6705
22.9093	Plasmacytoid	21.617
23.4093	Plasmacytoid	21.5613
23.9093	Plasmacytoid	21.5032
24.4093	Plasmacytoid	21.4429
24.9093	Plasmacytoid	21.3803
25.4093	Plasmacytoid	21.3156
25.9093	Plasmacytoid	21.2489
26.4093	Plasmacytoid	21.1803
26.9093	Plasmacytoid	21.1101
27.4093	Plasmacytoid	21.0382
27.9093	Plasmacytoid	20.9649
28.4093	Plasmacytoid	20.8904
28.9093	Plasmacytoid	20.8146
29.4093	Plasmacytoid	20.7379
29.9093	Plasmacytoid	20.6604
30.4093	Plasmacytoid	20.5822
30.9093	Plasmacytoid	20.5035
31.4093	Plasmacytoid	20.4244
31.9093	Plasmacytoid	20.345
32.4093	Plasmacytoid	20.2655
32.9093	Plasmacytoid	20.1859
33.4093	Plasmacytoid	20.1063
33.9093	Plasmacytoid	20.0267
34.4093	Plasmacytoid	19.9473
34.9093	Plasmacytoid	19.8679
35.4093	Plasmacytoid	19.7886
35.9093	Plasmacytoid	19.7094
36.4093	Plasmacytoid	19.6302
36.9093	Plasmacytoid	19.551
37.4093	Plasmacytoid	19.4717
37.9093	Plasmacytoid	19.3924
38.4093	Plasmacytoid	19.313
38.9093	Plasmacytoid	19.2334
39.4093	Plasmacytoid	19.1536
39.9093	Plasmacytoid	19.0734
40.4093	Plasmacytoid	18.9929
40.9093	Plasmacytoid	18.9119
41.4093	Plasmacytoid	18.8304
41.9093	Plasmacytoid	18.7484
42.4093	Plasmacytoid	18.6658
42.9093	Plasmacytoid	18.5825
43.4093	Plasmacytoid	18.4986
43.9093	Plasmacytoid	18.414
44.4093	Plasmacytoid	18.3285
44.9093	Plasmacytoid	18.2423
45.4093	Plasmacytoid	18.1551
45.9093	Plasmacytoid	18.0672
46.4093	Plasmacytoid	17.9784
46.9093	Plasmacytoid	17.8887
47.4093	Plasmacytoid	17.7984
47.9093	Plasmacytoid	17.7072
48.4093	Plasmacytoid	17.6154
48.9093	Plasmacytoid	17.5229
49.4093	Plasmacytoid	17.4298
49.9093	Plasmacytoid	17.336
50.4093	Plasmacytoid	17.2417
50.9093	Plasmacytoid	17.1468
51.4093	Plasmacytoid	17.0513
51.9093	Plasmacytoid	16.9553
52.4093	Plasmacytoid	16.8586
52.9093	Plasmacytoid	16.7614
53.4093	Plasmacytoid	16.6637
53.9093	Plasmacytoid	16.5653
54.4093	Plasmacytoid	16.4664
54.9093	Plasmacytoid	16.3669
55.4093	Plasmacytoid	16.2668
55.9093	Plasmacytoid	16.1661
56.4093	Plasmacytoid	16.0649
56.9093	Plasmacytoid	15.963
57.4093	Plasmacytoid	15.8606
57.9093	Plasmacytoid	15.7575
58.4093	Plasmacytoid	15.6539
58.9093	Plasmacytoid	15.5497
59.4093	Plasmacytoid	15.4448
59.9093	Plasmacytoid	15.3394
60.4093	Plasmacytoid	15.2334
60.9093	Plasmacytoid	15.1269
61.4093	Plasmacytoid	15.0198
61.9093	Plasmacytoid	14.9121
62.4093	Plasmacytoid	14.8039
62.9093	Plasmacytoid	14.6952
63.4093	Plasmacytoid	14.5859
63.9093	Plasmacytoid	14.4762
64.4093	Plasmacytoid	14.3661
64.9093	Plasmacytoid	14.2555
65.4093	Plasmacytoid	14.1444
65.9093	Plasmacytoid	14.033
66.4093	Plasmacytoid	13.9212
66.9093	Plasmacytoid	13.809
67.4093	Plasmacytoid	13.6967
67.9093	Plasmacytoid	13.5841
68.4093	Plasmacytoid	13.4713
68.9093	Plasmacytoid	13.3584
69.4093	Plasmacytoid	13.2454
69.9093	Plasmacytoid	13.1322
70.4093	Plasmacytoid	13.0189
70.9093	Plasmacytoid	12.9056
71.4093	Plasmacytoid	12.7921
71.9093	Plasmacytoid	12.6785
72.4093	Plasmacytoid	12.5649
72.9093	Plasmacytoid	12.4511
73.4093	Plasmacytoid	12.3373
73.9093	Plasmacytoid	12.2234
74.4093	Plasmacytoid	12.1095
74.9093	Plasmacytoid	11.9955
75.4093	Plasmacytoid	11.8814
75.9093	Plasmacytoid	11.7673
76.4093	Plasmacytoid	11.6532
76.9093	Plasmacytoid	11.539
77.4093	Plasmacytoid	11.4248
77.9093	Plasmacytoid	11.3106
78.4093	Plasmacytoid	11.1964
78.9093	Plasmacytoid	11.0821
79.4093	Plasmacytoid	10.9679
79.9093	Plasmacytoid	10.8537
80.4093	Plasmacytoid	10.7394
80.9093	Plasmacytoid	10.6252
81.4093	Plasmacytoid	10.511
81.9093	Plasmacytoid	10.3968
82.4093	Plasmacytoid	10.2827
82.9093	Plasmacytoid	10.1686
2.40931	CD11cnegCD123neg	18.3295
2.90931	CD11cnegCD123neg	18.3062
3.40931	CD11cnegCD123neg	18.283
3.90931	CD11cnegCD123neg	18.2598
4.40931	CD11cnegCD123neg	18.2366
4.90931	CD11cnegCD123neg	18.2134
5.40931	CD11cnegCD123neg	18.1901
5.90931	CD11cnegCD123neg	18.1668
6.40931	CD11cnegCD123neg	18.1434
6.90931	CD11cnegCD123neg	18.1199
7.40931	CD11cnegCD123neg	18.0962
7.90931	CD11cnegCD123neg	18.0726
8.40931	CD11cnegCD123neg	18.0489
8.90931	CD11cnegCD123neg	18.0251
9.40931	CD11cnegCD123neg	18.0014
9.90931	CD11cnegCD123neg	17.9777
10.4093	CD11cnegCD123neg	17.954
10.9093	CD11cnegCD123neg	17.9304
11.4093	CD11cnegCD123neg	17.9071
11.9093	CD11cnegCD123neg	17.884
12.4093	CD11cnegCD123neg	17.8612
12.9093	CD11cnegCD123neg	17.8388
13.4093	CD11cnegCD123neg	17.8167
13.9093	CD11cnegCD123neg	17.7952
14.4093	CD11cnegCD123neg	17.7742
14.9093	CD11cnegCD123neg	17.7537
15.4093	CD11cnegCD123neg	17.734
15.9093	CD11cnegCD123neg	17.7149
16.4093	CD11cnegCD123neg	17.6968
16.9093	CD11cnegCD123neg	17.6795
17.4093	CD11cnegCD123neg	17.6632
17.9093	CD11cnegCD123neg	17.6479
18.4093	CD11cnegCD123neg	17.6337
18.9093	CD11cnegCD123neg	17.6206
19.4093	CD11cnegCD123neg	17.6087
19.9093	CD11cnegCD123neg	17.598
20.4093	CD11cnegCD123neg	17.5886
20.9093	CD11cnegCD123neg	17.5806
21.4093	CD11cnegCD123neg	17.5739
21.9093	CD11cnegCD123neg	17.5685
22.4093	CD11cnegCD123neg	17.5645
22.9093	CD11cnegCD123neg	17.5618
23.4093	CD11cnegCD123neg	17.5604
23.9093	CD11cnegCD123neg	17.5603
24.4093	CD11cnegCD123neg	17.5616
24.9093	CD11cnegCD123neg	17.5642
25.4093	CD11cnegCD123neg	17.5682
25.9093	CD11cnegCD123neg	17.5735
26.4093	CD11cnegCD123neg	17.5801
26.9093	CD11cnegCD123neg	17.5878
27.4093	CD11cnegCD123neg	17.5965
27.9093	CD11cnegCD123neg	17.6061
28.4093	CD11cnegCD123neg	17.6166
28.9093	CD11cnegCD123neg	17.6277
29.4093	CD11cnegCD123neg	17.6394
29.9093	CD11cnegCD123neg	17.6516
30.4093	CD11cnegCD123neg	17.6642
30.9093	CD11cnegCD123neg	17.677
31.4093	CD11cnegCD123neg	17.69
31.9093	CD11cnegCD123neg	17.7031
32.4093	CD11cnegCD123neg	17.7161
32.9093	CD11cnegCD123neg	17.7291
33.4093	CD11cnegCD123neg	17.742
33.9093	CD11cnegCD123neg	17.7547
34.4093	CD11cnegCD123neg	17.7674
34.9093	CD11cnegCD123neg	17.7798
35.4093	CD11cnegCD123neg	17.7919
35.9093	CD11cnegCD123neg	17.8038
36.4093	CD11cnegCD123neg	17.8154
36.9093	CD11cnegCD123neg	17.8265
37.4093	CD11cnegCD123neg	17.8372
37.9093	CD11cnegCD123neg	17.8474
38.4093	CD11cnegCD123neg	17.8571
38.9093	CD11cnegCD123neg	17.8662
39.4093	CD11cnegCD123neg	17.8748
39.9093	CD11cnegCD123neg	17.8829
40.4093	CD11cnegCD123neg	17.8905
40.9093	CD11cnegCD123neg	17.8975
41.4093	CD11cnegCD123neg	17.9038
41.9093	CD11cnegCD123neg	17.9095
42.4093	CD11cnegCD123neg	17.9145
42.9093	CD11cnegCD123neg	17.9187
43.4093	CD11cnegCD123neg	17.9222
43.9093	CD11cnegCD123neg	17.9247
44.4093	CD11cnegCD123neg	17.9264
44.9093	CD11cnegCD123neg	17.9272
45.4093	CD11cnegCD123neg	17.9271
45.9093	CD11cnegCD123neg	17.9259
46.4093	CD11cnegCD123neg	17.9238
46.9093	CD11cnegCD123neg	17.9206
47.4093	CD11cnegCD123neg	17.9164
47.9093	CD11cnegCD123neg	17.9111
48.4093	CD11cnegCD123neg	17.9047
48.9093	CD11cnegCD123neg	17.8972
49.4093	CD11cnegCD123neg	17.8885
49.9093	CD11cnegCD123neg	17.8788
50.4093	CD11cnegCD123neg	17.8679
50.9093	CD11cnegCD123neg	17.856
51.4093	CD11cnegCD123neg	17.8429
51.9093	CD11cnegCD123neg	17.8288
52.4093	CD11cnegCD123neg	17.8136
52.9093	CD11cnegCD123neg	17.7975
53.4093	CD11cnegCD123neg	17.7804
53.9093	CD11cnegCD123neg	17.7625
54.4093	CD11cnegCD123neg	17.7436
54.9093	CD11cnegCD123neg	17.724
55.4093	CD11cnegCD123neg	17.7036
55.9093	CD11cnegCD123neg	17.6824
56.4093	CD11cnegCD123neg	17.6605
56.9093	CD11cnegCD123neg	17.6379
57.4093	CD11cnegCD123neg	17.6146
57.9093	CD11cnegCD123neg	17.5908
58.4093	CD11cnegCD123neg	17.5664
58.9093	CD11cnegCD123neg	17.5414
59.4093	CD11cnegCD123neg	17.5159
59.9093	CD11cnegCD123neg	17.4899
60.4093	CD11cnegCD123neg	17.4634
60.9093	CD11cnegCD123neg	17.4364
61.4093	CD11cnegCD123neg	17.4089
61.9093	CD11cnegCD123neg	17.381
62.4093	CD11cnegCD123neg	17.3526
62.9093	CD11cnegCD123neg	17.3239
63.4093	CD11cnegCD123neg	17.2948
63.9093	CD11cnegCD123neg	17.2653
64.4093	CD11cnegCD123neg	17.2355
64.9093	CD11cnegCD123neg	17.2055
65.4093	CD11cnegCD123neg	17.1751
65.9093	CD11cnegCD123neg	17.1445
66.4093	CD11cnegCD123neg	17.1136
66.9093	CD11cnegCD123neg	17.0826
67.4093	CD11cnegCD123neg	17.0514
67.9093	CD11cnegCD123neg	17.02
68.4093	CD11cnegCD123neg	16.9885
68.9093	CD11cnegCD123neg	16.9568
69.4093	CD11cnegCD123neg	16.9251
69.9093	CD11cnegCD123neg	16.8933
70.4093	CD11cnegCD123neg	16.8614
70.9093	CD11cnegCD123neg	16.8294
71.4093	CD11cnegCD123neg	16.7973
71.9093	CD11cnegCD123neg	16.7651
72.4093	CD11cnegCD123neg	16.7329
72.9093	CD11cnegCD123neg	16.7006
73.4093	CD11cnegCD123neg	16.6682
73.9093	CD11cnegCD123neg	16.6357
74.4093	CD11cnegCD123neg	16.6032
74.9093	CD11cnegCD123neg	16.5706
75.4093	CD11cnegCD123neg	16.538
75.9093	CD11cnegCD123neg	16.5053
76.4093	CD11cnegCD123neg	16.4725
76.9093	CD11cnegCD123neg	16.4398
77.4093	CD11cnegCD123neg	16.4069
77.9093	CD11cnegCD123neg	16.3741
78.4093	CD11cnegCD123neg	16.3412
78.9093	CD11cnegCD123neg	16.3082
79.4093	CD11cnegCD123neg	16.2753
79.9093	CD11cnegCD123neg	16.2423
80.4093	CD11cnegCD123neg	16.2093
80.9093	CD11cnegCD123neg	16.1762
81.4093	CD11cnegCD123neg	16.1432
81.9093	CD11cnegCD123neg	16.1102
82.4093	CD11cnegCD123neg	16.0771
82.9093	CD11cnegCD123neg	16.044

## Sheet: Figure1_G
Age	CellType	SmoothedPercent
2.40931	Classical	83.9846
2.90931	Classical	83.9662
3.40931	Classical	83.9478
3.90931	Classical	83.9295
4.40931	Classical	83.9112
4.90931	Classical	83.8929
5.40931	Classical	83.8746
5.90931	Classical	83.8563
6.40931	Classical	83.8382
6.90931	Classical	83.8201
7.40931	Classical	83.802
7.90931	Classical	83.7841
8.40931	Classical	83.7663
8.90931	Classical	83.7485
9.40931	Classical	83.7309
9.90931	Classical	83.7134
10.4093	Classical	83.6961
10.9093	Classical	83.6789
11.4093	Classical	83.6617
11.9093	Classical	83.6446
12.4093	Classical	83.6274
12.9093	Classical	83.6103
13.4093	Classical	83.5931
13.9093	Classical	83.5759
14.4093	Classical	83.5585
14.9093	Classical	83.5411
15.4093	Classical	83.5236
15.9093	Classical	83.506
16.4093	Classical	83.4884
16.9093	Classical	83.4708
17.4093	Classical	83.4532
17.9093	Classical	83.4356
18.4093	Classical	83.4179
18.9093	Classical	83.4003
19.4093	Classical	83.3826
19.9093	Classical	83.3649
20.4093	Classical	83.3471
20.9093	Classical	83.3293
21.4093	Classical	83.3116
21.9093	Classical	83.2939
22.4093	Classical	83.2762
22.9093	Classical	83.2586
23.4093	Classical	83.2412
23.9093	Classical	83.2239
24.4093	Classical	83.2068
24.9093	Classical	83.1898
25.4093	Classical	83.1731
25.9093	Classical	83.1565
26.4093	Classical	83.1402
26.9093	Classical	83.1241
27.4093	Classical	83.1081
27.9093	Classical	83.0924
28.4093	Classical	83.0767
28.9093	Classical	83.0611
29.4093	Classical	83.0456
29.9093	Classical	83.0301
30.4093	Classical	83.0146
30.9093	Classical	82.9991
31.4093	Classical	82.9836
31.9093	Classical	82.968
32.4093	Classical	82.9524
32.9093	Classical	82.9366
33.4093	Classical	82.9209
33.9093	Classical	82.905
34.4093	Classical	82.8892
34.9093	Classical	82.8733
35.4093	Classical	82.8575
35.9093	Classical	82.8415
36.4093	Classical	82.8256
36.9093	Classical	82.8097
37.4093	Classical	82.7938
37.9093	Classical	82.7779
38.4093	Classical	82.7621
38.9093	Classical	82.7464
39.4093	Classical	82.7307
39.9093	Classical	82.7152
40.4093	Classical	82.6998
40.9093	Classical	82.6844
41.4093	Classical	82.669
41.9093	Classical	82.6537
42.4093	Classical	82.6385
42.9093	Classical	82.6234
43.4093	Classical	82.6084
43.9093	Classical	82.5936
44.4093	Classical	82.5788
44.9093	Classical	82.5642
45.4093	Classical	82.5497
45.9093	Classical	82.5352
46.4093	Classical	82.5207
46.9093	Classical	82.5062
47.4093	Classical	82.4916
47.9093	Classical	82.477
48.4093	Classical	82.4623
48.9093	Classical	82.4474
49.4093	Classical	82.4325
49.9093	Classical	82.4174
50.4093	Classical	82.4023
50.9093	Classical	82.3871
51.4093	Classical	82.3718
51.9093	Classical	82.3564
52.4093	Classical	82.341
52.9093	Classical	82.3256
53.4093	Classical	82.3102
53.9093	Classical	82.2947
54.4093	Classical	82.2793
54.9093	Classical	82.2638
55.4093	Classical	82.2484
55.9093	Classical	82.233
56.4093	Classical	82.2176
56.9093	Classical	82.2023
57.4093	Classical	82.1872
57.9093	Classical	82.1721
58.4093	Classical	82.1572
58.9093	Classical	82.1425
59.4093	Classical	82.1279
59.9093	Classical	82.1135
60.4093	Classical	82.0992
60.9093	Classical	82.0851
61.4093	Classical	82.0712
61.9093	Classical	82.0574
62.4093	Classical	82.0438
62.9093	Classical	82.0304
63.4093	Classical	82.0171
63.9093	Classical	82.0039
64.4093	Classical	81.9909
64.9093	Classical	81.9781
65.4093	Classical	81.9654
65.9093	Classical	81.9527
66.4093	Classical	81.9402
66.9093	Classical	81.9277
67.4093	Classical	81.9153
67.9093	Classical	81.9028
68.4093	Classical	81.8903
68.9093	Classical	81.8777
69.4093	Classical	81.8651
69.9093	Classical	81.8524
70.4093	Classical	81.8397
70.9093	Classical	81.8269
71.4093	Classical	81.814
71.9093	Classical	81.8011
72.4093	Classical	81.7881
72.9093	Classical	81.7751
73.4093	Classical	81.762
73.9093	Classical	81.7488
74.4093	Classical	81.7357
74.9093	Classical	81.7224
75.4093	Classical	81.7091
75.9093	Classical	81.6958
76.4093	Classical	81.6825
76.9093	Classical	81.6691
77.4093	Classical	81.6556
77.9093	Classical	81.6421
78.4093	Classical	81.6286
78.9093	Classical	81.6151
79.4093	Classical	81.6015
79.9093	Classical	81.5878
80.4093	Classical	81.5742
80.9093	Classical	81.5605
81.4093	Classical	81.5468
81.9093	Classical	81.5331
82.4093	Classical	81.5193
82.9093	Classical	81.5055
2.40931	NonnegClassical	16.0152
2.90931	NonnegClassical	16.0336
3.40931	NonnegClassical	16.052
3.90931	NonnegClassical	16.0703
4.40931	NonnegClassical	16.0887
4.90931	NonnegClassical	16.107
5.40931	NonnegClassical	16.1253
5.90931	NonnegClassical	16.1436
6.40931	NonnegClassical	16.1618
6.90931	NonnegClassical	16.1799
7.40931	NonnegClassical	16.198
7.90931	NonnegClassical	16.2159
8.40931	NonnegClassical	16.2338
8.90931	NonnegClassical	16.2516
9.40931	NonnegClassical	16.2692
9.90931	NonnegClassical	16.2867
10.4093	NonnegClassical	16.3041
10.9093	NonnegClassical	16.3213
11.4093	NonnegClassical	16.3385
11.9093	NonnegClassical	16.3557
12.4093	NonnegClassical	16.3728
12.9093	NonnegClassical	16.39
13.4093	NonnegClassical	16.4072
13.9093	NonnegClassical	16.4244
14.4093	NonnegClassical	16.4418
14.9093	NonnegClassical	16.4592
15.4093	NonnegClassical	16.4768
15.9093	NonnegClassical	16.4944
16.4093	NonnegClassical	16.512
16.9093	NonnegClassical	16.5296
17.4093	NonnegClassical	16.5473
17.9093	NonnegClassical	16.5649
18.4093	NonnegClassical	16.5825
18.9093	NonnegClassical	16.6002
19.4093	NonnegClassical	16.6179
19.9093	NonnegClassical	16.6356
20.4093	NonnegClassical	16.6534
20.9093	NonnegClassical	16.6712
21.4093	NonnegClassical	16.6889
21.9093	NonnegClassical	16.7067
22.4093	NonnegClassical	16.7243
22.9093	NonnegClassical	16.7419
23.4093	NonnegClassical	16.7593
23.9093	NonnegClassical	16.7766
24.4093	NonnegClassical	16.7938
24.9093	NonnegClassical	16.8107
25.4093	NonnegClassical	16.8275
25.9093	NonnegClassical	16.844
26.4093	NonnegClassical	16.8604
26.9093	NonnegClassical	16.8765
27.4093	NonnegClassical	16.8924
27.9093	NonnegClassical	16.9082
28.4093	NonnegClassical	16.9239
28.9093	NonnegClassical	16.9395
29.4093	NonnegClassical	16.955
29.9093	NonnegClassical	16.9705
30.4093	NonnegClassical	16.986
30.9093	NonnegClassical	17.0015
31.4093	NonnegClassical	17.0171
31.9093	NonnegClassical	17.0326
32.4093	NonnegClassical	17.0483
32.9093	NonnegClassical	17.064
33.4093	NonnegClassical	17.0798
33.9093	NonnegClassical	17.0956
34.4093	NonnegClassical	17.1115
34.9093	NonnegClassical	17.1273
35.4093	NonnegClassical	17.1432
35.9093	NonnegClassical	17.1591
36.4093	NonnegClassical	17.1751
36.9093	NonnegClassical	17.191
37.4093	NonnegClassical	17.2069
37.9093	NonnegClassical	17.2228
38.4093	NonnegClassical	17.2386
38.9093	NonnegClassical	17.2543
39.4093	NonnegClassical	17.2699
39.9093	NonnegClassical	17.2854
40.4093	NonnegClassical	17.3009
40.9093	NonnegClassical	17.3162
41.4093	NonnegClassical	17.3316
41.9093	NonnegClassical	17.3468
42.4093	NonnegClassical	17.362
42.9093	NonnegClassical	17.3771
43.4093	NonnegClassical	17.3921
43.9093	NonnegClassical	17.4069
44.4093	NonnegClassical	17.4217
44.9093	NonnegClassical	17.4363
45.4093	NonnegClassical	17.4508
45.9093	NonnegClassical	17.4653
46.4093	NonnegClassical	17.4797
46.9093	NonnegClassical	17.4942
47.4093	NonnegClassical	17.5088
47.9093	NonnegClassical	17.5234
48.4093	NonnegClassical	17.5381
48.9093	NonnegClassical	17.5529
49.4093	NonnegClassical	17.5678
49.9093	NonnegClassical	17.5829
50.4093	NonnegClassical	17.598
50.9093	NonnegClassical	17.6132
51.4093	NonnegClassical	17.6285
51.9093	NonnegClassical	17.6438
52.4093	NonnegClassical	17.6592
52.9093	NonnegClassical	17.6746
53.4093	NonnegClassical	17.69
53.9093	NonnegClassical	17.7055
54.4093	NonnegClassical	17.7209
54.9093	NonnegClassical	17.7364
55.4093	NonnegClassical	17.7518
55.9093	NonnegClassical	17.7672
56.4093	NonnegClassical	17.7825
56.9093	NonnegClassical	17.7978
57.4093	NonnegClassical	17.8129
57.9093	NonnegClassical	17.828
58.4093	NonnegClassical	17.8429
58.9093	NonnegClassical	17.8576
59.4093	NonnegClassical	17.8722
59.9093	NonnegClassical	17.8866
60.4093	NonnegClassical	17.9009
60.9093	NonnegClassical	17.915
61.4093	NonnegClassical	17.9289
61.9093	NonnegClassical	17.9427
62.4093	NonnegClassical	17.9563
62.9093	NonnegClassical	17.9697
63.4093	NonnegClassical	17.983
63.9093	NonnegClassical	17.9961
64.4093	NonnegClassical	18.0091
64.9093	NonnegClassical	18.0219
65.4093	NonnegClassical	18.0347
65.9093	NonnegClassical	18.0473
66.4093	NonnegClassical	18.0598
66.9093	NonnegClassical	18.0723
67.4093	NonnegClassical	18.0848
67.9093	NonnegClassical	18.0972
68.4093	NonnegClassical	18.1097
68.9093	NonnegClassical	18.1223
69.4093	NonnegClassical	18.1349
69.9093	NonnegClassical	18.1476
70.4093	NonnegClassical	18.1603
70.9093	NonnegClassical	18.1731
71.4093	NonnegClassical	18.186
71.9093	NonnegClassical	18.1989
72.4093	NonnegClassical	18.2119
72.9093	NonnegClassical	18.2249
73.4093	NonnegClassical	18.238
73.9093	NonnegClassical	18.2512
74.4093	NonnegClassical	18.2643
74.9093	NonnegClassical	18.2776
75.4093	NonnegClassical	18.2908
75.9093	NonnegClassical	18.3042
76.4093	NonnegClassical	18.3175
76.9093	NonnegClassical	18.3309
77.4093	NonnegClassical	18.3444
77.9093	NonnegClassical	18.3579
78.4093	NonnegClassical	18.3714
78.9093	NonnegClassical	18.3849
79.4093	NonnegClassical	18.3985
79.9093	NonnegClassical	18.4121
80.4093	NonnegClassical	18.4258
80.9093	NonnegClassical	18.4395
81.4093	NonnegClassical	18.4532
81.9093	NonnegClassical	18.4669
82.4093	NonnegClassical	18.4807
82.9093	NonnegClassical	18.4944

## Sheet: Figure1_H
Age	CellType	SmoothedPercent
2.40931	Bright	9.33192
2.90931	Bright	9.29683
3.40931	Bright	9.26175
3.90931	Bright	9.2267
4.40931	Bright	9.19169
4.90931	Bright	9.15677
5.40931	Bright	9.12195
5.90931	Bright	9.08729
6.40931	Bright	9.05284
6.90931	Bright	9.01863
7.40931	Bright	8.98472
7.90931	Bright	8.95116
8.40931	Bright	8.91799
8.90931	Bright	8.88528
9.40931	Bright	8.85309
9.90931	Bright	8.8215
10.4093	Bright	8.79058
10.9093	Bright	8.76041
11.4093	Bright	8.73109
11.9093	Bright	8.70269
12.4093	Bright	8.67529
12.9093	Bright	8.64895
13.4093	Bright	8.62371
13.9093	Bright	8.59959
14.4093	Bright	8.5766
14.9093	Bright	8.55473
15.4093	Bright	8.53394
15.9093	Bright	8.51421
16.4093	Bright	8.49549
16.9093	Bright	8.47771
17.4093	Bright	8.46082
17.9093	Bright	8.44473
18.4093	Bright	8.42936
18.9093	Bright	8.41462
19.4093	Bright	8.40043
19.9093	Bright	8.38672
20.4093	Bright	8.37342
20.9093	Bright	8.36045
21.4093	Bright	8.34776
21.9093	Bright	8.33528
22.4093	Bright	8.32297
22.9093	Bright	8.31079
23.4093	Bright	8.29869
23.9093	Bright	8.28663
24.4093	Bright	8.27459
24.9093	Bright	8.26255
25.4093	Bright	8.25051
25.9093	Bright	8.23845
26.4093	Bright	8.22632
26.9093	Bright	8.21411
27.4093	Bright	8.20179
27.9093	Bright	8.18935
28.4093	Bright	8.17678
28.9093	Bright	8.16405
29.4093	Bright	8.15118
29.9093	Bright	8.13812
30.4093	Bright	8.12487
30.9093	Bright	8.1114
31.4093	Bright	8.09771
31.9093	Bright	8.08377
32.4093	Bright	8.06955
32.9093	Bright	8.05504
33.4093	Bright	8.04022
33.9093	Bright	8.02508
34.4093	Bright	8.00961
34.9093	Bright	7.99379
35.4093	Bright	7.97764
35.9093	Bright	7.96114
36.4093	Bright	7.9443
36.9093	Bright	7.9271
37.4093	Bright	7.90953
37.9093	Bright	7.89158
38.4093	Bright	7.87324
38.9093	Bright	7.85453
39.4093	Bright	7.83542
39.9093	Bright	7.81595
40.4093	Bright	7.79612
40.9093	Bright	7.77595
41.4093	Bright	7.75546
41.9093	Bright	7.73462
42.4093	Bright	7.7134
42.9093	Bright	7.69178
43.4093	Bright	7.66972
43.9093	Bright	7.64721
44.4093	Bright	7.62422
44.9093	Bright	7.60076
45.4093	Bright	7.57681
45.9093	Bright	7.55236
46.4093	Bright	7.5274
46.9093	Bright	7.50193
47.4093	Bright	7.47594
47.9093	Bright	7.44942
48.4093	Bright	7.42237
48.9093	Bright	7.39478
49.4093	Bright	7.36664
49.9093	Bright	7.33795
50.4093	Bright	7.30873
50.9093	Bright	7.27898
51.4093	Bright	7.24872
51.9093	Bright	7.21794
52.4093	Bright	7.18666
52.9093	Bright	7.15487
53.4093	Bright	7.12257
53.9093	Bright	7.08976
54.4093	Bright	7.05642
54.9093	Bright	7.02256
55.4093	Bright	6.98818
55.9093	Bright	6.95328
56.4093	Bright	6.91787
56.9093	Bright	6.88197
57.4093	Bright	6.84562
57.9093	Bright	6.80883
58.4093	Bright	6.77163
58.9093	Bright	6.73405
59.4093	Bright	6.69612
59.9093	Bright	6.65785
60.4093	Bright	6.61926
60.9093	Bright	6.58037
61.4093	Bright	6.54118
61.9093	Bright	6.50172
62.4093	Bright	6.462
62.9093	Bright	6.42202
63.4093	Bright	6.38182
63.9093	Bright	6.3414
64.4093	Bright	6.30078
64.9093	Bright	6.25996
65.4093	Bright	6.21898
65.9093	Bright	6.17782
66.4093	Bright	6.1365
66.9093	Bright	6.09502
67.4093	Bright	6.05338
67.9093	Bright	6.01159
68.4093	Bright	5.96965
68.9093	Bright	5.92755
69.4093	Bright	5.88532
69.9093	Bright	5.84295
70.4093	Bright	5.80045
70.9093	Bright	5.75782
71.4093	Bright	5.71507
71.9093	Bright	5.67221
72.4093	Bright	5.62923
72.9093	Bright	5.58616
73.4093	Bright	5.54298
73.9093	Bright	5.49972
74.4093	Bright	5.45637
74.9093	Bright	5.41293
75.4093	Bright	5.36942
75.9093	Bright	5.32584
76.4093	Bright	5.2822
76.9093	Bright	5.23849
77.4093	Bright	5.19474
77.9093	Bright	5.15093
78.4093	Bright	5.10709
78.9093	Bright	5.0632
79.4093	Bright	5.01929
79.9093	Bright	4.97535
80.4093	Bright	4.93139
80.9093	Bright	4.88741
81.4093	Bright	4.84343
81.9093	Bright	4.79944
82.4093	Bright	4.75545
82.9093	Bright	4.71148
2.40931	Dim	90.6681
2.90931	Dim	90.7032
3.40931	Dim	90.7383
3.90931	Dim	90.7733
4.40931	Dim	90.8083
4.90931	Dim	90.8432
5.40931	Dim	90.878
5.90931	Dim	90.9127
6.40931	Dim	90.9472
6.90931	Dim	90.9814
7.40931	Dim	91.0153
7.90931	Dim	91.0488
8.40931	Dim	91.082
8.90931	Dim	91.1147
9.40931	Dim	91.1469
9.90931	Dim	91.1785
10.4093	Dim	91.2094
10.9093	Dim	91.2396
11.4093	Dim	91.2689
11.9093	Dim	91.2973
12.4093	Dim	91.3247
12.9093	Dim	91.3511
13.4093	Dim	91.3763
13.9093	Dim	91.4004
14.4093	Dim	91.4234
14.9093	Dim	91.4453
15.4093	Dim	91.4661
15.9093	Dim	91.4858
16.4093	Dim	91.5045
16.9093	Dim	91.5223
17.4093	Dim	91.5392
17.9093	Dim	91.5553
18.4093	Dim	91.5706
18.9093	Dim	91.5854
19.4093	Dim	91.5996
19.9093	Dim	91.6133
20.4093	Dim	91.6266
20.9093	Dim	91.6395
21.4093	Dim	91.6522
21.9093	Dim	91.6647
22.4093	Dim	91.677
22.9093	Dim	91.6892
23.4093	Dim	91.7013
23.9093	Dim	91.7134
24.4093	Dim	91.7254
24.9093	Dim	91.7374
25.4093	Dim	91.7495
25.9093	Dim	91.7616
26.4093	Dim	91.7737
26.9093	Dim	91.7859
27.4093	Dim	91.7982
27.9093	Dim	91.8106
28.4093	Dim	91.8232
28.9093	Dim	91.8359
29.4093	Dim	91.8488
29.9093	Dim	91.8619
30.4093	Dim	91.8751
30.9093	Dim	91.8886
31.4093	Dim	91.9023
31.9093	Dim	91.9162
32.4093	Dim	91.9304
32.9093	Dim	91.945
33.4093	Dim	91.9598
33.9093	Dim	91.9749
34.4093	Dim	91.9904
34.9093	Dim	92.0062
35.4093	Dim	92.0224
35.9093	Dim	92.0389
36.4093	Dim	92.0557
36.9093	Dim	92.0729
37.4093	Dim	92.0905
37.9093	Dim	92.1084
38.4093	Dim	92.1268
38.9093	Dim	92.1455
39.4093	Dim	92.1646
39.9093	Dim	92.1841
40.4093	Dim	92.2039
40.9093	Dim	92.224
41.4093	Dim	92.2445
41.9093	Dim	92.2654
42.4093	Dim	92.2866
42.9093	Dim	92.3082
43.4093	Dim	92.3303
43.9093	Dim	92.3528
44.4093	Dim	92.3758
44.9093	Dim	92.3992
45.4093	Dim	92.4232
45.9093	Dim	92.4476
46.4093	Dim	92.4726
46.9093	Dim	92.4981
47.4093	Dim	92.5241
47.9093	Dim	92.5506
48.4093	Dim	92.5776
48.9093	Dim	92.6052
49.4093	Dim	92.6334
49.9093	Dim	92.662
50.4093	Dim	92.6913
50.9093	Dim	92.721
51.4093	Dim	92.7513
51.9093	Dim	92.7821
52.4093	Dim	92.8133
52.9093	Dim	92.8451
53.4093	Dim	92.8774
53.9093	Dim	92.9102
54.4093	Dim	92.9436
54.9093	Dim	92.9774
55.4093	Dim	93.0118
55.9093	Dim	93.0467
56.4093	Dim	93.0821
56.9093	Dim	93.118
57.4093	Dim	93.1544
57.9093	Dim	93.1912
58.4093	Dim	93.2284
58.9093	Dim	93.2659
59.4093	Dim	93.3039
59.9093	Dim	93.3421
60.4093	Dim	93.3807
60.9093	Dim	93.4196
61.4093	Dim	93.4588
61.9093	Dim	93.4983
62.4093	Dim	93.538
62.9093	Dim	93.578
63.4093	Dim	93.6182
63.9093	Dim	93.6586
64.4093	Dim	93.6992
64.9093	Dim	93.74
65.4093	Dim	93.781
65.9093	Dim	93.8222
66.4093	Dim	93.8635
66.9093	Dim	93.905
67.4093	Dim	93.9466
67.9093	Dim	93.9884
68.4093	Dim	94.0304
68.9093	Dim	94.0724
69.4093	Dim	94.1147
69.9093	Dim	94.1571
70.4093	Dim	94.1996
70.9093	Dim	94.2422
71.4093	Dim	94.2849
71.9093	Dim	94.3278
72.4093	Dim	94.3708
72.9093	Dim	94.4138
73.4093	Dim	94.457
73.9093	Dim	94.5003
74.4093	Dim	94.5436
74.9093	Dim	94.5871
75.4093	Dim	94.6306
75.9093	Dim	94.6742
76.4093	Dim	94.7178
76.9093	Dim	94.7615
77.4093	Dim	94.8053
77.9093	Dim	94.8491
78.4093	Dim	94.8929
78.9093	Dim	94.9368
79.4093	Dim	94.9807
79.9093	Dim	95.0247
80.4093	Dim	95.0686
80.9093	Dim	95.1126
81.4093	Dim	95.1566
81.9093	Dim	95.2006
82.4093	Dim	95.2445
82.9093	Dim	95.2885

## Sheet: Figure1_I
Age	CellType	SmoothedPercent
2.40931	Naive	70.8721
2.90931	Naive	70.7349
3.40931	Naive	70.5976
3.90931	Naive	70.4604
4.40931	Naive	70.3232
4.90931	Naive	70.186
5.40931	Naive	70.0487
5.90931	Naive	69.9113
6.40931	Naive	69.7737
6.90931	Naive	69.6359
7.40931	Naive	69.4979
7.90931	Naive	69.3596
8.40931	Naive	69.221
8.90931	Naive	69.0819
9.40931	Naive	68.9423
9.90931	Naive	68.8021
10.4093	Naive	68.6613
10.9093	Naive	68.5197
11.4093	Naive	68.3773
11.9093	Naive	68.2338
12.4093	Naive	68.0894
12.9093	Naive	67.9439
13.4093	Naive	67.7974
13.9093	Naive	67.6499
14.4093	Naive	67.5015
14.9093	Naive	67.3523
15.4093	Naive	67.2023
15.9093	Naive	67.0517
16.4093	Naive	66.9005
16.9093	Naive	66.749
17.4093	Naive	66.5972
17.9093	Naive	66.4454
18.4093	Naive	66.2936
18.9093	Naive	66.1421
19.4093	Naive	65.991
19.9093	Naive	65.8405
20.4093	Naive	65.6908
20.9093	Naive	65.542
21.4093	Naive	65.3942
21.9093	Naive	65.2475
22.4093	Naive	65.1022
22.9093	Naive	64.9582
23.4093	Naive	64.8158
23.9093	Naive	64.675
24.4093	Naive	64.5359
24.9093	Naive	64.3988
25.4093	Naive	64.2637
25.9093	Naive	64.1309
26.4093	Naive	64.0006
26.9093	Naive	63.8729
27.4093	Naive	63.748
27.9093	Naive	63.6261
28.4093	Naive	63.5072
28.9093	Naive	63.3917
29.4093	Naive	63.2796
29.9093	Naive	63.1711
30.4093	Naive	63.0662
30.9093	Naive	62.9651
31.4093	Naive	62.8678
31.9093	Naive	62.7745
32.4093	Naive	62.6851
32.9093	Naive	62.5996
33.4093	Naive	62.518
33.9093	Naive	62.4403
34.4093	Naive	62.3665
34.9093	Naive	62.2965
35.4093	Naive	62.2304
35.9093	Naive	62.168
36.4093	Naive	62.1093
36.9093	Naive	62.0542
37.4093	Naive	62.0028
37.9093	Naive	61.955
38.4093	Naive	61.9107
38.9093	Naive	61.8699
39.4093	Naive	61.8326
39.9093	Naive	61.7988
40.4093	Naive	61.7685
40.9093	Naive	61.7418
41.4093	Naive	61.7186
41.9093	Naive	61.699
42.4093	Naive	61.6828
42.9093	Naive	61.6701
43.4093	Naive	61.6607
43.9093	Naive	61.6547
44.4093	Naive	61.6519
44.9093	Naive	61.6521
45.4093	Naive	61.6553
45.9093	Naive	61.6612
46.4093	Naive	61.6697
46.9093	Naive	61.6806
47.4093	Naive	61.694
47.9093	Naive	61.7096
48.4093	Naive	61.7274
48.9093	Naive	61.7473
49.4093	Naive	61.7692
49.9093	Naive	61.7929
50.4093	Naive	61.8183
50.9093	Naive	61.8452
51.4093	Naive	61.8736
51.9093	Naive	61.9032
52.4093	Naive	61.9339
52.9093	Naive	61.9654
53.4093	Naive	61.9977
53.9093	Naive	62.0306
54.4093	Naive	62.0639
54.9093	Naive	62.0974
55.4093	Naive	62.131
55.9093	Naive	62.1647
56.4093	Naive	62.1984
56.9093	Naive	62.232
57.4093	Naive	62.2654
57.9093	Naive	62.2988
58.4093	Naive	62.332
58.9093	Naive	62.365
59.4093	Naive	62.3979
59.9093	Naive	62.4306
60.4093	Naive	62.4631
60.9093	Naive	62.4954
61.4093	Naive	62.5273
61.9093	Naive	62.559
62.4093	Naive	62.5903
62.9093	Naive	62.6212
63.4093	Naive	62.6516
63.9093	Naive	62.6817
64.4093	Naive	62.7114
64.9093	Naive	62.7406
65.4093	Naive	62.7695
65.9093	Naive	62.798
66.4093	Naive	62.8261
66.9093	Naive	62.8539
67.4093	Naive	62.8813
67.9093	Naive	62.9083
68.4093	Naive	62.935
68.9093	Naive	62.9614
69.4093	Naive	62.9874
69.9093	Naive	63.013
70.4093	Naive	63.0384
70.9093	Naive	63.0635
71.4093	Naive	63.0883
71.9093	Naive	63.1129
72.4093	Naive	63.1372
72.9093	Naive	63.1613
73.4093	Naive	63.1851
73.9093	Naive	63.2088
74.4093	Naive	63.2322
74.9093	Naive	63.2555
75.4093	Naive	63.2787
75.9093	Naive	63.3016
76.4093	Naive	63.3245
76.9093	Naive	63.3472
77.4093	Naive	63.3698
77.9093	Naive	63.3924
78.4093	Naive	63.4148
78.9093	Naive	63.4372
79.4093	Naive	63.4596
79.9093	Naive	63.4819
80.4093	Naive	63.5042
80.9093	Naive	63.5265
81.4093	Naive	63.5488
81.9093	Naive	63.5711
82.4093	Naive	63.5935
82.9093	Naive	63.6159
2.40931	Transitional	9.22856
2.90931	Transitional	9.12305
3.40931	Transitional	9.01754
3.90931	Transitional	8.91201
4.40931	Transitional	8.80646
4.90931	Transitional	8.70088
5.40931	Transitional	8.59526
5.90931	Transitional	8.48959
6.40931	Transitional	8.38385
6.90931	Transitional	8.27803
7.40931	Transitional	8.17211
7.90931	Transitional	8.06609
8.40931	Transitional	7.95995
8.90931	Transitional	7.85366
9.40931	Transitional	7.74724
9.90931	Transitional	7.64071
10.4093	Transitional	7.53412
10.9093	Transitional	7.42752
11.4093	Transitional	7.32099
11.9093	Transitional	7.2146
12.4093	Transitional	7.10842
12.9093	Transitional	7.00255
13.4093	Transitional	6.89712
13.9093	Transitional	6.79226
14.4093	Transitional	6.68809
14.9093	Transitional	6.58476
15.4093	Transitional	6.48238
15.9093	Transitional	6.38111
16.4093	Transitional	6.28107
16.9093	Transitional	6.18241
17.4093	Transitional	6.08527
17.9093	Transitional	5.98974
18.4093	Transitional	5.89593
18.9093	Transitional	5.80393
19.4093	Transitional	5.71381
19.9093	Transitional	5.62563
20.4093	Transitional	5.53943
20.9093	Transitional	5.45526
21.4093	Transitional	5.37316
21.9093	Transitional	5.29314
22.4093	Transitional	5.21524
22.9093	Transitional	5.13944
23.4093	Transitional	5.06577
23.9093	Transitional	4.99424
24.4093	Transitional	4.92485
24.9093	Transitional	4.85762
25.4093	Transitional	4.79253
25.9093	Transitional	4.72958
26.4093	Transitional	4.66874
26.9093	Transitional	4.60999
27.4093	Transitional	4.55331
27.9093	Transitional	4.49866
28.4093	Transitional	4.44603
28.9093	Transitional	4.3954
29.4093	Transitional	4.34673
29.9093	Transitional	4.29999
30.4093	Transitional	4.25515
30.9093	Transitional	4.21217
31.4093	Transitional	4.17102
31.9093	Transitional	4.13166
32.4093	Transitional	4.09406
32.9093	Transitional	4.05817
33.4093	Transitional	4.02395
33.9093	Transitional	3.99134
34.4093	Transitional	3.96029
34.9093	Transitional	3.93075
35.4093	Transitional	3.90266
35.9093	Transitional	3.876
36.4093	Transitional	3.85069
36.9093	Transitional	3.82672
37.4093	Transitional	3.80403
37.9093	Transitional	3.78259
38.4093	Transitional	3.76236
38.9093	Transitional	3.74328
39.4093	Transitional	3.72532
39.9093	Transitional	3.70843
40.4093	Transitional	3.69259
40.9093	Transitional	3.67775
41.4093	Transitional	3.66387
41.9093	Transitional	3.65091
42.4093	Transitional	3.63884
42.9093	Transitional	3.6276
43.4093	Transitional	3.61716
43.9093	Transitional	3.60749
44.4093	Transitional	3.59856
44.9093	Transitional	3.59033
45.4093	Transitional	3.58277
45.9093	Transitional	3.57587
46.4093	Transitional	3.56959
46.9093	Transitional	3.56392
47.4093	Transitional	3.55882
47.9093	Transitional	3.55429
48.4093	Transitional	3.5503
48.9093	Transitional	3.54681
49.4093	Transitional	3.54382
49.9093	Transitional	3.54128
50.4093	Transitional	3.53917
50.9093	Transitional	3.53748
51.4093	Transitional	3.53618
51.9093	Transitional	3.53524
52.4093	Transitional	3.53463
52.9093	Transitional	3.53434
53.4093	Transitional	3.53434
53.9093	Transitional	3.53459
54.4093	Transitional	3.53509
54.9093	Transitional	3.5358
55.4093	Transitional	3.5367
55.9093	Transitional	3.53779
56.4093	Transitional	3.53904
56.9093	Transitional	3.54044
57.4093	Transitional	3.54199
57.9093	Transitional	3.54368
58.4093	Transitional	3.54551
58.9093	Transitional	3.54748
59.4093	Transitional	3.54958
59.9093	Transitional	3.55183
60.4093	Transitional	3.55421
60.9093	Transitional	3.55672
61.4093	Transitional	3.55938
61.9093	Transitional	3.56218
62.4093	Transitional	3.56512
62.9093	Transitional	3.5682
63.4093	Transitional	3.57142
63.9093	Transitional	3.57477
64.4093	Transitional	3.57824
64.9093	Transitional	3.58184
65.4093	Transitional	3.58554
65.9093	Transitional	3.58935
66.4093	Transitional	3.59326
66.9093	Transitional	3.59726
67.4093	Transitional	3.60135
67.9093	Transitional	3.60552
68.4093	Transitional	3.60976
68.9093	Transitional	3.61407
69.4093	Transitional	3.61844
69.9093	Transitional	3.62288
70.4093	Transitional	3.62737
70.9093	Transitional	3.63192
71.4093	Transitional	3.63652
71.9093	Transitional	3.64117
72.4093	Transitional	3.64587
72.9093	Transitional	3.65062
73.4093	Transitional	3.65541
73.9093	Transitional	3.66024
74.4093	Transitional	3.66511
74.9093	Transitional	3.67002
75.4093	Transitional	3.67496
75.9093	Transitional	3.67993
76.4093	Transitional	3.68493
76.9093	Transitional	3.68995
77.4093	Transitional	3.695
77.9093	Transitional	3.70006
78.4093	Transitional	3.70515
78.9093	Transitional	3.71025
79.4093	Transitional	3.71536
79.9093	Transitional	3.72048
80.4093	Transitional	3.72561
80.9093	Transitional	3.73075
81.4093	Transitional	3.73589
81.9093	Transitional	3.74103
82.4093	Transitional	3.74617
82.9093	Transitional	3.7513
2.40931	NonSwitchedMemory	6.62169
2.90931	NonSwitchedMemory	6.69769
3.40931	NonSwitchedMemory	6.7737
3.90931	NonSwitchedMemory	6.84973
4.40931	NonSwitchedMemory	6.9258
4.90931	NonSwitchedMemory	7.00195
5.40931	NonSwitchedMemory	7.07823
5.90931	NonSwitchedMemory	7.15469
6.40931	NonSwitchedMemory	7.23138
6.90931	NonSwitchedMemory	7.30835
7.40931	NonSwitchedMemory	7.38568
7.90931	NonSwitchedMemory	7.46341
8.40931	NonSwitchedMemory	7.54161
8.90931	NonSwitchedMemory	7.62033
9.40931	NonSwitchedMemory	7.69964
9.90931	NonSwitchedMemory	7.77957
10.4093	NonSwitchedMemory	7.8602
10.9093	NonSwitchedMemory	7.94158
11.4093	NonSwitchedMemory	8.02376
11.9093	NonSwitchedMemory	8.10677
12.4093	NonSwitchedMemory	8.19062
12.9093	NonSwitchedMemory	8.27533
13.4093	NonSwitchedMemory	8.3609
13.9093	NonSwitchedMemory	8.44732
14.4093	NonSwitchedMemory	8.53455
14.9093	NonSwitchedMemory	8.62256
15.4093	NonSwitchedMemory	8.71132
15.9093	NonSwitchedMemory	8.80079
16.4093	NonSwitchedMemory	8.89091
16.9093	NonSwitchedMemory	8.98163
17.4093	NonSwitchedMemory	9.07284
17.9093	NonSwitchedMemory	9.16446
18.4093	NonSwitchedMemory	9.25641
18.9093	NonSwitchedMemory	9.34861
19.4093	NonSwitchedMemory	9.44098
19.9093	NonSwitchedMemory	9.53341
20.4093	NonSwitchedMemory	9.62583
20.9093	NonSwitchedMemory	9.71813
21.4093	NonSwitchedMemory	9.81025
21.9093	NonSwitchedMemory	9.90212
22.4093	NonSwitchedMemory	9.99369
22.9093	NonSwitchedMemory	10.0849
23.4093	NonSwitchedMemory	10.1758
23.9093	NonSwitchedMemory	10.2663
24.4093	NonSwitchedMemory	10.3563
24.9093	NonSwitchedMemory	10.4459
25.4093	NonSwitchedMemory	10.535
25.9093	NonSwitchedMemory	10.6236
26.4093	NonSwitchedMemory	10.7115
26.9093	NonSwitchedMemory	10.7988
27.4093	NonSwitchedMemory	10.8853
27.9093	NonSwitchedMemory	10.9711
28.4093	NonSwitchedMemory	11.0561
28.9093	NonSwitchedMemory	11.1402
29.4093	NonSwitchedMemory	11.2234
29.9093	NonSwitchedMemory	11.3057
30.4093	NonSwitchedMemory	11.3869
30.9093	NonSwitchedMemory	11.4671
31.4093	NonSwitchedMemory	11.5461
31.9093	NonSwitchedMemory	11.6239
32.4093	NonSwitchedMemory	11.7003
32.9093	NonSwitchedMemory	11.7754
33.4093	NonSwitchedMemory	11.8491
33.9093	NonSwitchedMemory	11.9213
34.4093	NonSwitchedMemory	11.992
34.9093	NonSwitchedMemory	12.061
35.4093	NonSwitchedMemory	12.1284
35.9093	NonSwitchedMemory	12.1942
36.4093	NonSwitchedMemory	12.2581
36.9093	NonSwitchedMemory	12.3203
37.4093	NonSwitchedMemory	12.3806
37.9093	NonSwitchedMemory	12.439
38.4093	NonSwitchedMemory	12.4954
38.9093	NonSwitchedMemory	12.5498
39.4093	NonSwitchedMemory	12.6022
39.9093	NonSwitchedMemory	12.6524
40.4093	NonSwitchedMemory	12.7004
40.9093	NonSwitchedMemory	12.7462
41.4093	NonSwitchedMemory	12.7896
41.9093	NonSwitchedMemory	12.8306
42.4093	NonSwitchedMemory	12.8693
42.9093	NonSwitchedMemory	12.9054
43.4093	NonSwitchedMemory	12.939
43.9093	NonSwitchedMemory	12.9701
44.4093	NonSwitchedMemory	12.9987
44.9093	NonSwitchedMemory	13.0248
45.4093	NonSwitchedMemory	13.0485
45.9093	NonSwitchedMemory	13.0698
46.4093	NonSwitchedMemory	13.0889
46.9093	NonSwitchedMemory	13.1057
47.4093	NonSwitchedMemory	13.1203
47.9093	NonSwitchedMemory	13.1328
48.4093	NonSwitchedMemory	13.143
48.9093	NonSwitchedMemory	13.1512
49.4093	NonSwitchedMemory	13.1573
49.9093	NonSwitchedMemory	13.1613
50.4093	NonSwitchedMemory	13.1635
50.9093	NonSwitchedMemory	13.1638
51.4093	NonSwitchedMemory	13.1624
51.9093	NonSwitchedMemory	13.1593
52.4093	NonSwitchedMemory	13.1548
52.9093	NonSwitchedMemory	13.1488
53.4093	NonSwitchedMemory	13.1415
53.9093	NonSwitchedMemory	13.133
54.4093	NonSwitchedMemory	13.1234
54.9093	NonSwitchedMemory	13.1127
55.4093	NonSwitchedMemory	13.1011
55.9093	NonSwitchedMemory	13.0884
56.4093	NonSwitchedMemory	13.075
56.9093	NonSwitchedMemory	13.0606
57.4093	NonSwitchedMemory	13.0454
57.9093	NonSwitchedMemory	13.0295
58.4093	NonSwitchedMemory	13.0128
58.9093	NonSwitchedMemory	12.9953
59.4093	NonSwitchedMemory	12.9772
59.9093	NonSwitchedMemory	12.9584
60.4093	NonSwitchedMemory	12.939
60.9093	NonSwitchedMemory	12.919
61.4093	NonSwitchedMemory	12.8986
61.9093	NonSwitchedMemory	12.8776
62.4093	NonSwitchedMemory	12.8563
62.9093	NonSwitchedMemory	12.8346
63.4093	NonSwitchedMemory	12.8125
63.9093	NonSwitchedMemory	12.7901
64.4093	NonSwitchedMemory	12.7674
64.9093	NonSwitchedMemory	12.7444
65.4093	NonSwitchedMemory	12.7212
65.9093	NonSwitchedMemory	12.6977
66.4093	NonSwitchedMemory	12.6739
66.9093	NonSwitchedMemory	12.6499
67.4093	NonSwitchedMemory	12.6257
67.9093	NonSwitchedMemory	12.6013
68.4093	NonSwitchedMemory	12.5768
68.9093	NonSwitchedMemory	12.552
69.4093	NonSwitchedMemory	12.5272
69.9093	NonSwitchedMemory	12.5021
70.4093	NonSwitchedMemory	12.477
70.9093	NonSwitchedMemory	12.4517
71.4093	NonSwitchedMemory	12.4262
71.9093	NonSwitchedMemory	12.4007
72.4093	NonSwitchedMemory	12.375
72.9093	NonSwitchedMemory	12.3492
73.4093	NonSwitchedMemory	12.3233
73.9093	NonSwitchedMemory	12.2973
74.4093	NonSwitchedMemory	12.2712
74.9093	NonSwitchedMemory	12.245
75.4093	NonSwitchedMemory	12.2187
75.9093	NonSwitchedMemory	12.1923
76.4093	NonSwitchedMemory	12.1659
76.9093	NonSwitchedMemory	12.1394
77.4093	NonSwitchedMemory	12.1128
77.9093	NonSwitchedMemory	12.0862
78.4093	NonSwitchedMemory	12.0595
78.9093	NonSwitchedMemory	12.0328
79.4093	NonSwitchedMemory	12.006
79.9093	NonSwitchedMemory	11.9792
80.4093	NonSwitchedMemory	11.9524
80.9093	NonSwitchedMemory	11.9255
81.4093	NonSwitchedMemory	11.8986
81.9093	NonSwitchedMemory	11.8717
82.4093	NonSwitchedMemory	11.8448
82.9093	NonSwitchedMemory	11.8179
2.40931	SwitchedMemory	12.9315
2.90931	SwitchedMemory	13.0958
3.40931	SwitchedMemory	13.2601
3.90931	SwitchedMemory	13.4244
4.40931	SwitchedMemory	13.5887
4.90931	SwitchedMemory	13.7529
5.40931	SwitchedMemory	13.9171
5.90931	SwitchedMemory	14.0813
6.40931	SwitchedMemory	14.2455
6.90931	SwitchedMemory	14.4097
7.40931	SwitchedMemory	14.5739
7.90931	SwitchedMemory	14.738
8.40931	SwitchedMemory	14.9023
8.90931	SwitchedMemory	15.0665
9.40931	SwitchedMemory	15.2308
9.90931	SwitchedMemory	15.3952
10.4093	SwitchedMemory	15.5596
10.9093	SwitchedMemory	15.724
11.4093	SwitchedMemory	15.8884
11.9093	SwitchedMemory	16.0528
12.4093	SwitchedMemory	16.2172
12.9093	SwitchedMemory	16.3815
13.4093	SwitchedMemory	16.5454
13.9093	SwitchedMemory	16.709
14.4093	SwitchedMemory	16.872
14.9093	SwitchedMemory	17.0342
15.4093	SwitchedMemory	17.1955
15.9093	SwitchedMemory	17.3556
16.4093	SwitchedMemory	17.5143
16.9093	SwitchedMemory	17.6716
17.4093	SwitchedMemory	17.827
17.9093	SwitchedMemory	17.9806
18.4093	SwitchedMemory	18.132
18.9093	SwitchedMemory	18.2812
19.4093	SwitchedMemory	18.4279
19.9093	SwitchedMemory	18.5721
20.4093	SwitchedMemory	18.7136
20.9093	SwitchedMemory	18.8524
21.4093	SwitchedMemory	18.9884
21.9093	SwitchedMemory	19.1214
22.4093	SwitchedMemory	19.2515
22.9093	SwitchedMemory	19.3784
23.4093	SwitchedMemory	19.5022
23.9093	SwitchedMemory	19.6226
24.4093	SwitchedMemory	19.7397
24.9093	SwitchedMemory	19.8533
25.4093	SwitchedMemory	19.9633
25.9093	SwitchedMemory	20.0695
26.4093	SwitchedMemory	20.1718
26.9093	SwitchedMemory	20.2702
27.4093	SwitchedMemory	20.3645
27.9093	SwitchedMemory	20.4546
28.4093	SwitchedMemory	20.5405
28.9093	SwitchedMemory	20.6221
29.4093	SwitchedMemory	20.6993
29.9093	SwitchedMemory	20.772
30.4093	SwitchedMemory	20.8403
30.9093	SwitchedMemory	20.9041
31.4093	SwitchedMemory	20.9635
31.9093	SwitchedMemory	21.0185
32.4093	SwitchedMemory	21.0692
32.9093	SwitchedMemory	21.1157
33.4093	SwitchedMemory	21.1581
33.9093	SwitchedMemory	21.1966
34.4093	SwitchedMemory	21.2313
34.9093	SwitchedMemory	21.2623
35.4093	SwitchedMemory	21.2898
35.9093	SwitchedMemory	21.314
36.4093	SwitchedMemory	21.3349
36.9093	SwitchedMemory	21.3528
37.4093	SwitchedMemory	21.3677
37.9093	SwitchedMemory	21.3798
38.4093	SwitchedMemory	21.3892
38.9093	SwitchedMemory	21.396
39.4093	SwitchedMemory	21.4004
39.9093	SwitchedMemory	21.4024
40.4093	SwitchedMemory	21.4022
40.9093	SwitchedMemory	21.3997
41.4093	SwitchedMemory	21.3952
41.9093	SwitchedMemory	21.3887
42.4093	SwitchedMemory	21.3803
42.9093	SwitchedMemory	21.3702
43.4093	SwitchedMemory	21.3585
43.9093	SwitchedMemory	21.3453
44.4093	SwitchedMemory	21.3308
44.9093	SwitchedMemory	21.315
45.4093	SwitchedMemory	21.2981
45.9093	SwitchedMemory	21.2802
46.4093	SwitchedMemory	21.2613
46.9093	SwitchedMemory	21.2417
47.4093	SwitchedMemory	21.2213
47.9093	SwitchedMemory	21.2004
48.4093	SwitchedMemory	21.1788
48.9093	SwitchedMemory	21.1568
49.4093	SwitchedMemory	21.1344
49.9093	SwitchedMemory	21.1118
50.4093	SwitchedMemory	21.0889
50.9093	SwitchedMemory	21.0659
51.4093	SwitchedMemory	21.0429
51.9093	SwitchedMemory	21.0198
52.4093	SwitchedMemory	20.9969
52.9093	SwitchedMemory	20.9741
53.4093	SwitchedMemory	20.9517
53.9093	SwitchedMemory	20.9296
54.4093	SwitchedMemory	20.908
54.9093	SwitchedMemory	20.8869
55.4093	SwitchedMemory	20.8665
55.9093	SwitchedMemory	20.8468
56.4093	SwitchedMemory	20.8278
56.9093	SwitchedMemory	20.8096
57.4093	SwitchedMemory	20.7922
57.9093	SwitchedMemory	20.7754
58.4093	SwitchedMemory	20.7594
58.9093	SwitchedMemory	20.7442
59.4093	SwitchedMemory	20.7296
59.9093	SwitchedMemory	20.7157
60.4093	SwitchedMemory	20.7024
60.9093	SwitchedMemory	20.6898
61.4093	SwitchedMemory	20.6778
61.9093	SwitchedMemory	20.6664
62.4093	SwitchedMemory	20.6556
62.9093	SwitchedMemory	20.6455
63.4093	SwitchedMemory	20.6359
63.9093	SwitchedMemory	20.6269
64.4093	SwitchedMemory	20.6185
64.9093	SwitchedMemory	20.6106
65.4093	SwitchedMemory	20.6032
65.9093	SwitchedMemory	20.5964
66.4093	SwitchedMemory	20.59
66.9093	SwitchedMemory	20.5841
67.4093	SwitchedMemory	20.5787
67.9093	SwitchedMemory	20.5737
68.4093	SwitchedMemory	20.5691
68.9093	SwitchedMemory	20.565
69.4093	SwitchedMemory	20.5613
69.9093	SwitchedMemory	20.5579
70.4093	SwitchedMemory	20.5549
70.9093	SwitchedMemory	20.5522
71.4093	SwitchedMemory	20.5499
71.9093	SwitchedMemory	20.5479
72.4093	SwitchedMemory	20.5462
72.9093	SwitchedMemory	20.5448
73.4093	SwitchedMemory	20.5436
73.9093	SwitchedMemory	20.5427
74.4093	SwitchedMemory	20.542
74.9093	SwitchedMemory	20.5416
75.4093	SwitchedMemory	20.5413
75.9093	SwitchedMemory	20.5412
76.4093	SwitchedMemory	20.5413
76.9093	SwitchedMemory	20.5416
77.4093	SwitchedMemory	20.5419
77.9093	SwitchedMemory	20.5424
78.4093	SwitchedMemory	20.543
78.9093	SwitchedMemory	20.5437
79.4093	SwitchedMemory	20.5445
79.9093	SwitchedMemory	20.5453
80.4093	SwitchedMemory	20.5461
80.9093	SwitchedMemory	20.5469
81.4093	SwitchedMemory	20.5478
81.9093	SwitchedMemory	20.5486
82.4093	SwitchedMemory	20.5495
82.9093	SwitchedMemory	20.5502
2.40931	PBPC	0.354127
2.90931	PBPC	0.356054
3.40931	PBPC	0.357982
3.90931	PBPC	0.35991
4.40931	PBPC	0.361837
4.90931	PBPC	0.363765
5.40931	PBPC	0.365693
5.90931	PBPC	0.36762
6.40931	PBPC	0.369545
6.90931	PBPC	0.37147
7.40931	PBPC	0.373392
7.90931	PBPC	0.375312
8.40931	PBPC	0.377229
8.90931	PBPC	0.379142
9.40931	PBPC	0.381052
9.90931	PBPC	0.382956
10.4093	PBPC	0.384859
10.9093	PBPC	0.386761
11.4093	PBPC	0.388665
11.9093	PBPC	0.39057
12.4093	PBPC	0.392477
12.9093	PBPC	0.394385
13.4093	PBPC	0.396292
13.9093	PBPC	0.398196
14.4093	PBPC	0.400092
14.9093	PBPC	0.401981
15.4093	PBPC	0.40386
15.9093	PBPC	0.405728
16.4093	PBPC	0.407583
16.9093	PBPC	0.409421
17.4093	PBPC	0.411239
17.9093	PBPC	0.41303
18.4093	PBPC	0.414788
18.9093	PBPC	0.416507
19.4093	PBPC	0.418183
19.9093	PBPC	0.41981
20.4093	PBPC	0.421384
20.9093	PBPC	0.422899
21.4093	PBPC	0.424348
21.9093	PBPC	0.425725
22.4093	PBPC	0.427025
22.9093	PBPC	0.428241
23.4093	PBPC	0.429373
23.9093	PBPC	0.430419
24.4093	PBPC	0.43138
24.9093	PBPC	0.432255
25.4093	PBPC	0.433046
25.9093	PBPC	0.433752
26.4093	PBPC	0.434376
26.9093	PBPC	0.434917
27.4093	PBPC	0.435378
27.9093	PBPC	0.435761
28.4093	PBPC	0.436068
28.9093	PBPC	0.436299
29.4093	PBPC	0.436457
29.9093	PBPC	0.436541
30.4093	PBPC	0.436553
30.9093	PBPC	0.436492
31.4093	PBPC	0.436358
31.9093	PBPC	0.436152
32.4093	PBPC	0.435874
32.9093	PBPC	0.435524
33.4093	PBPC	0.4351
33.9093	PBPC	0.434601
34.4093	PBPC	0.434026
34.9093	PBPC	0.433374
35.4093	PBPC	0.432643
35.9093	PBPC	0.431833
36.4093	PBPC	0.430942
36.9093	PBPC	0.429971
37.4093	PBPC	0.428917
37.9093	PBPC	0.427782
38.4093	PBPC	0.426569
38.9093	PBPC	0.425283
39.4093	PBPC	0.423924
39.9093	PBPC	0.422494
40.4093	PBPC	0.420992
40.9093	PBPC	0.419419
41.4093	PBPC	0.417773
41.9093	PBPC	0.416054
42.4093	PBPC	0.41426
42.9093	PBPC	0.412395
43.4093	PBPC	0.410464
43.9093	PBPC	0.408474
44.4093	PBPC	0.406432
44.9093	PBPC	0.404343
45.4093	PBPC	0.402213
45.9093	PBPC	0.400048
46.4093	PBPC	0.397851
46.9093	PBPC	0.395627
47.4093	PBPC	0.393381
47.9093	PBPC	0.391115
48.4093	PBPC	0.388831
48.9093	PBPC	0.386533
49.4093	PBPC	0.384223
49.9093	PBPC	0.381906
50.4093	PBPC	0.379585
50.9093	PBPC	0.377263
51.4093	PBPC	0.374943
51.9093	PBPC	0.372626
52.4093	PBPC	0.370316
52.9093	PBPC	0.368013
53.4093	PBPC	0.365721
53.9093	PBPC	0.363442
54.4093	PBPC	0.361177
54.9093	PBPC	0.358929
55.4093	PBPC	0.3567
55.9093	PBPC	0.354493
56.4093	PBPC	0.352309
56.9093	PBPC	0.350148
57.4093	PBPC	0.348012
57.9093	PBPC	0.345899
58.4093	PBPC	0.343812
58.9093	PBPC	0.34175
59.4093	PBPC	0.339713
59.9093	PBPC	0.337701
60.4093	PBPC	0.335714
60.9093	PBPC	0.333752
61.4093	PBPC	0.331815
61.9093	PBPC	0.329903
62.4093	PBPC	0.328014
62.9093	PBPC	0.32615
63.4093	PBPC	0.324311
63.9093	PBPC	0.322495
64.4093	PBPC	0.320704
64.9093	PBPC	0.318938
65.4093	PBPC	0.317195
65.9093	PBPC	0.315478
66.4093	PBPC	0.313785
66.9093	PBPC	0.312117
67.4093	PBPC	0.310473
67.9093	PBPC	0.308855
68.4093	PBPC	0.307262
68.9093	PBPC	0.305693
69.4093	PBPC	0.304149
69.9093	PBPC	0.302628
70.4093	PBPC	0.30113
70.9093	PBPC	0.299653
71.4093	PBPC	0.298198
71.9093	PBPC	0.296763
72.4093	PBPC	0.295347
72.9093	PBPC	0.293949
73.4093	PBPC	0.292569
73.9093	PBPC	0.291206
74.4093	PBPC	0.289858
74.9093	PBPC	0.288526
75.4093	PBPC	0.287208
75.9093	PBPC	0.285904
76.4093	PBPC	0.284612
76.9093	PBPC	0.283332
77.4093	PBPC	0.282063
77.9093	PBPC	0.280804
78.4093	PBPC	0.279554
78.9093	PBPC	0.278312
79.4093	PBPC	0.277078
79.9093	PBPC	0.275851
80.4093	PBPC	0.27463
80.9093	PBPC	0.273414
81.4093	PBPC	0.272202
81.9093	PBPC	0.270994
82.4093	PBPC	0.269788
82.9093	PBPC	0.268584

## Sheet: Figure1_J
Age	CellType	SmoothedPercent
2.40931	CD8	31.0441
2.90931	CD8	31.1048
3.40931	CD8	31.1654
3.90931	CD8	31.2261
4.40931	CD8	31.2867
4.90931	CD8	31.3473
5.40931	CD8	31.4078
5.90931	CD8	31.4682
6.40931	CD8	31.5285
6.90931	CD8	31.5887
7.40931	CD8	31.6486
7.90931	CD8	31.7084
8.40931	CD8	31.7679
8.90931	CD8	31.8272
9.40931	CD8	31.8861
9.90931	CD8	31.9447
10.4093	CD8	32.0027
10.9093	CD8	32.0602
11.4093	CD8	32.1169
11.9093	CD8	32.1728
12.4093	CD8	32.2279
12.9093	CD8	32.2819
13.4093	CD8	32.3348
13.9093	CD8	32.3865
14.4093	CD8	32.4369
14.9093	CD8	32.4858
15.4093	CD8	32.5332
15.9093	CD8	32.5789
16.4093	CD8	32.6229
16.9093	CD8	32.665
17.4093	CD8	32.7052
17.9093	CD8	32.7434
18.4093	CD8	32.7795
18.9093	CD8	32.8134
19.4093	CD8	32.8451
19.9093	CD8	32.8746
20.4093	CD8	32.9018
20.9093	CD8	32.9266
21.4093	CD8	32.9491
21.9093	CD8	32.9691
22.4093	CD8	32.9867
22.9093	CD8	33.0018
23.4093	CD8	33.0145
23.9093	CD8	33.0247
24.4093	CD8	33.0323
24.9093	CD8	33.0375
25.4093	CD8	33.0402
25.9093	CD8	33.0405
26.4093	CD8	33.0384
26.9093	CD8	33.0339
27.4093	CD8	33.027
27.9093	CD8	33.0177
28.4093	CD8	33.0061
28.9093	CD8	32.9923
29.4093	CD8	32.9762
29.9093	CD8	32.9578
30.4093	CD8	32.9373
30.9093	CD8	32.9146
31.4093	CD8	32.8897
31.9093	CD8	32.8627
32.4093	CD8	32.8336
32.9093	CD8	32.8025
33.4093	CD8	32.7696
33.9093	CD8	32.7348
34.4093	CD8	32.6984
34.9093	CD8	32.6604
35.4093	CD8	32.6209
35.9093	CD8	32.5801
36.4093	CD8	32.538
36.9093	CD8	32.4949
37.4093	CD8	32.4509
37.9093	CD8	32.406
38.4093	CD8	32.3604
38.9093	CD8	32.3141
39.4093	CD8	32.2674
39.9093	CD8	32.2201
40.4093	CD8	32.1724
40.9093	CD8	32.1244
41.4093	CD8	32.0761
41.9093	CD8	32.0275
42.4093	CD8	31.9789
42.9093	CD8	31.93
43.4093	CD8	31.8812
43.9093	CD8	31.8323
44.4093	CD8	31.7835
44.9093	CD8	31.7347
45.4093	CD8	31.6861
45.9093	CD8	31.6377
46.4093	CD8	31.5893
46.9093	CD8	31.5412
47.4093	CD8	31.4932
47.9093	CD8	31.4454
48.4093	CD8	31.3978
48.9093	CD8	31.3503
49.4093	CD8	31.303
49.9093	CD8	31.2558
50.4093	CD8	31.2088
50.9093	CD8	31.1619
51.4093	CD8	31.1152
51.9093	CD8	31.0687
52.4093	CD8	31.0224
52.9093	CD8	30.9765
53.4093	CD8	30.9308
53.9093	CD8	30.8854
54.4093	CD8	30.8404
54.9093	CD8	30.7957
55.4093	CD8	30.7513
55.9093	CD8	30.7074
56.4093	CD8	30.6638
56.9093	CD8	30.6208
57.4093	CD8	30.5782
57.9093	CD8	30.5362
58.4093	CD8	30.4947
58.9093	CD8	30.4539
59.4093	CD8	30.4138
59.9093	CD8	30.3743
60.4093	CD8	30.3356
60.9093	CD8	30.2975
61.4093	CD8	30.2602
61.9093	CD8	30.2236
62.4093	CD8	30.1878
62.9093	CD8	30.1527
63.4093	CD8	30.1183
63.9093	CD8	30.0847
64.4093	CD8	30.0519
64.9093	CD8	30.0199
65.4093	CD8	29.9886
65.9093	CD8	29.9581
66.4093	CD8	29.9283
66.9093	CD8	29.8991
67.4093	CD8	29.8705
67.9093	CD8	29.8424
68.4093	CD8	29.8149
68.9093	CD8	29.7877
69.4093	CD8	29.761
69.9093	CD8	29.7347
70.4093	CD8	29.7087
70.9093	CD8	29.6831
71.4093	CD8	29.6579
71.9093	CD8	29.633
72.4093	CD8	29.6084
72.9093	CD8	29.5841
73.4093	CD8	29.5602
73.9093	CD8	29.5364
74.4093	CD8	29.513
74.9093	CD8	29.4898
75.4093	CD8	29.4668
75.9093	CD8	29.444
76.4093	CD8	29.4214
76.9093	CD8	29.399
77.4093	CD8	29.3767
77.9093	CD8	29.3546
78.4093	CD8	29.3326
78.9093	CD8	29.3108
79.4093	CD8	29.289
79.9093	CD8	29.2673
80.4093	CD8	29.2457
80.9093	CD8	29.2241
81.4093	CD8	29.2026
81.9093	CD8	29.1811
82.4093	CD8	29.1596
82.9093	CD8	29.1381
2.40931	CD4	55.4135
2.90931	CD4	55.4611
3.40931	CD4	55.5087
3.90931	CD4	55.5563
4.40931	CD4	55.604
4.90931	CD4	55.6517
5.40931	CD4	55.6996
5.90931	CD4	55.7476
6.40931	CD4	55.7957
6.90931	CD4	55.8441
7.40931	CD4	55.8927
7.90931	CD4	55.9415
8.40931	CD4	55.9907
8.90931	CD4	56.0401
9.40931	CD4	56.0899
9.90931	CD4	56.1401
10.4093	CD4	56.1907
10.9093	CD4	56.242
11.4093	CD4	56.2939
11.9093	CD4	56.3465
12.4093	CD4	56.3998
12.9093	CD4	56.4539
13.4093	CD4	56.5088
13.9093	CD4	56.5645
14.4093	CD4	56.6211
14.9093	CD4	56.6786
15.4093	CD4	56.7371
15.9093	CD4	56.7967
16.4093	CD4	56.8573
16.9093	CD4	56.919
17.4093	CD4	56.982
17.9093	CD4	57.0463
18.4093	CD4	57.1121
18.9093	CD4	57.1793
19.4093	CD4	57.2481
19.9093	CD4	57.3185
20.4093	CD4	57.3907
20.9093	CD4	57.4647
21.4093	CD4	57.5406
21.9093	CD4	57.6186
22.4093	CD4	57.6986
22.9093	CD4	57.7807
23.4093	CD4	57.865
23.9093	CD4	57.9515
24.4093	CD4	58.0402
24.9093	CD4	58.1311
25.4093	CD4	58.224
25.9093	CD4	58.3191
26.4093	CD4	58.4162
26.9093	CD4	58.5153
27.4093	CD4	58.6163
27.9093	CD4	58.7193
28.4093	CD4	58.8242
28.9093	CD4	58.9308
29.4093	CD4	59.0392
29.9093	CD4	59.1491
30.4093	CD4	59.2606
30.9093	CD4	59.3734
31.4093	CD4	59.4876
31.9093	CD4	59.603
32.4093	CD4	59.7195
32.9093	CD4	59.8369
33.4093	CD4	59.9551
33.9093	CD4	60.074
34.4093	CD4	60.1934
34.9093	CD4	60.3132
35.4093	CD4	60.4333
35.9093	CD4	60.5535
36.4093	CD4	60.6736
36.9093	CD4	60.7934
37.4093	CD4	60.913
37.9093	CD4	61.032
38.4093	CD4	61.1504
38.9093	CD4	61.2681
39.4093	CD4	61.385
39.9093	CD4	61.501
40.4093	CD4	61.616
40.9093	CD4	61.73
41.4093	CD4	61.8429
41.9093	CD4	61.9546
42.4093	CD4	62.0652
42.9093	CD4	62.1745
43.4093	CD4	62.2826
43.9093	CD4	62.3894
44.4093	CD4	62.4948
44.9093	CD4	62.599
45.4093	CD4	62.7018
45.9093	CD4	62.8033
46.4093	CD4	62.9036
46.9093	CD4	63.0026
47.4093	CD4	63.1003
47.9093	CD4	63.197
48.4093	CD4	63.2925
48.9093	CD4	63.3869
49.4093	CD4	63.4804
49.9093	CD4	63.5729
50.4093	CD4	63.6644
50.9093	CD4	63.7551
51.4093	CD4	63.8448
51.9093	CD4	63.9337
52.4093	CD4	64.0217
52.9093	CD4	64.1088
53.4093	CD4	64.195
53.9093	CD4	64.2804
54.4093	CD4	64.365
54.9093	CD4	64.4488
55.4093	CD4	64.5317
55.9093	CD4	64.6139
56.4093	CD4	64.6953
56.9093	CD4	64.7758
57.4093	CD4	64.8555
57.9093	CD4	64.9343
58.4093	CD4	65.0122
58.9093	CD4	65.0891
59.4093	CD4	65.1651
59.9093	CD4	65.2401
60.4093	CD4	65.3141
60.9093	CD4	65.3872
61.4093	CD4	65.4593
61.9093	CD4	65.5304
62.4093	CD4	65.6006
62.9093	CD4	65.6698
63.4093	CD4	65.738
63.9093	CD4	65.8053
64.4093	CD4	65.8717
64.9093	CD4	65.937
65.4093	CD4	66.0015
65.9093	CD4	66.065
66.4093	CD4	66.1277
66.9093	CD4	66.1897
67.4093	CD4	66.251
67.9093	CD4	66.3117
68.4093	CD4	66.3718
68.9093	CD4	66.4315
69.4093	CD4	66.4907
69.9093	CD4	66.5494
70.4093	CD4	66.6078
70.9093	CD4	66.6658
71.4093	CD4	66.7234
71.9093	CD4	66.7806
72.4093	CD4	66.8375
72.9093	CD4	66.8941
73.4093	CD4	66.9504
73.9093	CD4	67.0064
74.4093	CD4	67.0621
74.9093	CD4	67.1175
75.4093	CD4	67.1728
75.9093	CD4	67.2278
76.4093	CD4	67.2826
76.9093	CD4	67.3372
77.4093	CD4	67.3917
77.9093	CD4	67.446
78.4093	CD4	67.5002
78.9093	CD4	67.5543
79.4093	CD4	67.6083
79.9093	CD4	67.6622
80.4093	CD4	67.7161
80.9093	CD4	67.7699
81.4093	CD4	67.8237
81.9093	CD4	67.8775
82.4093	CD4	67.9313
82.9093	CD4	67.9851
2.40931	DN	12.9464
2.90931	DN	12.8362
3.40931	DN	12.726
3.90931	DN	12.6157
4.40931	DN	12.5055
4.90931	DN	12.3952
5.40931	DN	12.2849
5.90931	DN	12.1746
6.40931	DN	12.0642
6.90931	DN	11.9537
7.40931	DN	11.8432
7.90931	DN	11.7327
8.40931	DN	11.6221
8.90931	DN	11.5114
9.40931	DN	11.4007
9.90931	DN	11.2901
10.4093	DN	11.1795
10.9093	DN	11.0688
11.4093	DN	10.9583
11.9093	DN	10.8478
12.4093	DN	10.7375
12.9093	DN	10.6274
13.4093	DN	10.5176
13.9093	DN	10.4081
14.4093	DN	10.2991
14.9093	DN	10.1905
15.4093	DN	10.0825
15.9093	DN	9.97499
16.4093	DN	9.86814
16.9093	DN	9.76194
17.4093	DN	9.65639
17.9093	DN	9.5515
18.4093	DN	9.44724
18.9093	DN	9.3436
19.4093	DN	9.24055
19.9093	DN	9.13805
20.4093	DN	9.03607
20.9093	DN	8.93455
21.4093	DN	8.83347
21.9093	DN	8.73276
22.4093	DN	8.63239
22.9093	DN	8.53233
23.4093	DN	8.43257
23.9093	DN	8.33308
24.4093	DN	8.23388
24.9093	DN	8.13496
25.4093	DN	8.03635
25.9093	DN	7.93806
26.4093	DN	7.84011
26.9093	DN	7.74253
27.4093	DN	7.64533
27.9093	DN	7.54853
28.4093	DN	7.45215
28.9093	DN	7.35624
29.4093	DN	7.26086
29.9093	DN	7.16607
30.4093	DN	7.07197
30.9093	DN	6.97862
31.4093	DN	6.8861
31.9093	DN	6.79448
32.4093	DN	6.70383
32.9093	DN	6.61419
33.4093	DN	6.52562
33.9093	DN	6.43815
34.4093	DN	6.35182
34.9093	DN	6.26667
35.4093	DN	6.18271
35.9093	DN	6.09999
36.4093	DN	6.01853
36.9093	DN	5.93836
37.4093	DN	5.85949
37.9093	DN	5.78194
38.4093	DN	5.70573
38.9093	DN	5.63086
39.4093	DN	5.55733
39.9093	DN	5.48517
40.4093	DN	5.4144
40.9093	DN	5.34501
41.4093	DN	5.277
41.9093	DN	5.21035
42.4093	DN	5.14505
42.9093	DN	5.08105
43.4093	DN	5.01835
43.9093	DN	4.95692
44.4093	DN	4.89673
44.9093	DN	4.83775
45.4093	DN	4.77994
45.9093	DN	4.72326
46.4093	DN	4.66767
46.9093	DN	4.61315
47.4093	DN	4.55964
47.9093	DN	4.50711
48.4093	DN	4.45552
48.9093	DN	4.40483
49.4093	DN	4.35501
49.9093	DN	4.30601
50.4093	DN	4.2578
50.9093	DN	4.21037
51.4093	DN	4.16365
51.9093	DN	4.11763
52.4093	DN	4.07225
52.9093	DN	4.02749
53.4093	DN	3.98331
53.9093	DN	3.93966
54.4093	DN	3.89653
54.9093	DN	3.85386
55.4093	DN	3.81165
55.9093	DN	3.76985
56.4093	DN	3.72845
56.9093	DN	3.68744
57.4093	DN	3.64679
57.9093	DN	3.60651
58.4093	DN	3.56656
58.9093	DN	3.52694
59.4093	DN	3.48764
59.9093	DN	3.44864
60.4093	DN	3.40993
60.9093	DN	3.37151
61.4093	DN	3.33336
61.9093	DN	3.29547
62.4093	DN	3.25784
62.9093	DN	3.22044
63.4093	DN	3.18327
63.9093	DN	3.14631
64.4093	DN	3.10955
64.9093	DN	3.07299
65.4093	DN	3.03661
65.9093	DN	3.00038
66.4093	DN	2.9643
66.9093	DN	2.92835
67.4093	DN	2.8925
67.9093	DN	2.85673
68.4093	DN	2.82103
68.9093	DN	2.78538
69.4093	DN	2.74977
69.9093	DN	2.71421
70.4093	DN	2.67868
70.9093	DN	2.64319
71.4093	DN	2.60773
71.9093	DN	2.57231
72.4093	DN	2.53692
72.9093	DN	2.50155
73.4093	DN	2.46621
73.9093	DN	2.43089
74.4093	DN	2.3956
74.9093	DN	2.36032
75.4093	DN	2.32506
75.9093	DN	2.28982
76.4093	DN	2.25458
76.9093	DN	2.21936
77.4093	DN	2.18414
77.9093	DN	2.14893
78.4093	DN	2.11373
78.9093	DN	2.07852
79.4093	DN	2.04331
79.9093	DN	2.0081
80.4093	DN	1.97289
80.9093	DN	1.93766
81.4093	DN	1.90243
81.9093	DN	1.86719
82.4093	DN	1.83193
82.9093	DN	1.79665
2.40931	DP	0.603502
2.90931	DP	0.605292
3.40931	DP	0.607082
3.90931	DP	0.60887
4.40931	DP	0.610658
4.90931	DP	0.612444
5.40931	DP	0.614227
5.90931	DP	0.61601
6.40931	DP	0.617791
6.90931	DP	0.619572
7.40931	DP	0.621353
7.90931	DP	0.623136
8.40931	DP	0.624921
8.90931	DP	0.626707
9.40931	DP	0.628493
9.90931	DP	0.630275
10.4093	DP	0.632052
10.9093	DP	0.633826
11.4093	DP	0.635602
11.9093	DP	0.637387
12.4093	DP	0.639186
12.9093	DP	0.641008
13.4093	DP	0.642857
13.9093	DP	0.644742
14.4093	DP	0.646666
14.9093	DP	0.648633
15.4093	DP	0.650644
15.9093	DP	0.652702
16.4093	DP	0.654808
16.9093	DP	0.656962
17.4093	DP	0.659165
17.9093	DP	0.661416
18.4093	DP	0.663714
18.9093	DP	0.666057
19.4093	DP	0.668445
19.9093	DP	0.670874
20.4093	DP	0.673341
20.9093	DP	0.675844
21.4093	DP	0.678378
21.9093	DP	0.680943
22.4093	DP	0.683539
22.9093	DP	0.686165
23.4093	DP	0.688821
23.9093	DP	0.69151
24.4093	DP	0.694231
24.9093	DP	0.696987
25.4093	DP	0.699776
25.9093	DP	0.702598
26.4093	DP	0.705454
26.9093	DP	0.708343
27.4093	DP	0.711264
27.9093	DP	0.714217
28.4093	DP	0.717201
28.9093	DP	0.720215
29.4093	DP	0.723258
29.9093	DP	0.726329
30.4093	DP	0.729428
30.9093	DP	0.732552
31.4093	DP	0.735701
31.9093	DP	0.738873
32.4093	DP	0.742068
32.9093	DP	0.745284
33.4093	DP	0.748524
33.9093	DP	0.751787
34.4093	DP	0.755074
34.9093	DP	0.758383
35.4093	DP	0.761713
35.9093	DP	0.765059
36.4093	DP	0.768422
36.9093	DP	0.771799
37.4093	DP	0.775188
37.9093	DP	0.778589
38.4093	DP	0.781997
38.9093	DP	0.785412
39.4093	DP	0.788832
39.9093	DP	0.792261
40.4093	DP	0.795699
40.9093	DP	0.799147
41.4093	DP	0.802608
41.9093	DP	0.806082
42.4093	DP	0.809572
42.9093	DP	0.813081
43.4093	DP	0.816611
43.9093	DP	0.820166
44.4093	DP	0.823748
44.9093	DP	0.82736
45.4093	DP	0.831002
45.9093	DP	0.834671
46.4093	DP	0.838367
46.9093	DP	0.842084
47.4093	DP	0.845819
47.9093	DP	0.849567
48.4093	DP	0.853322
48.9093	DP	0.857082
49.4093	DP	0.860842
49.9093	DP	0.864599
50.4093	DP	0.868348
50.9093	DP	0.872086
51.4093	DP	0.87581
51.9093	DP	0.879522
52.4093	DP	0.883223
52.9093	DP	0.886913
53.4093	DP	0.890595
53.9093	DP	0.894269
54.4093	DP	0.897933
54.9093	DP	0.901588
55.4093	DP	0.905232
55.9093	DP	0.908864
56.4093	DP	0.912484
56.9093	DP	0.916092
57.4093	DP	0.919686
57.9093	DP	0.923265
58.4093	DP	0.926828
58.9093	DP	0.930371
59.4093	DP	0.933893
59.9093	DP	0.937391
60.4093	DP	0.940863
60.9093	DP	0.944306
61.4093	DP	0.947717
61.9093	DP	0.951098
62.4093	DP	0.954451
62.9093	DP	0.957778
63.4093	DP	0.961082
63.9093	DP	0.964365
64.4093	DP	0.967629
64.9093	DP	0.970877
65.4093	DP	0.974111
65.9093	DP	0.977332
66.4093	DP	0.98054
66.9093	DP	0.983735
67.4093	DP	0.986917
67.9093	DP	0.990088
68.4093	DP	0.993246
68.9093	DP	0.996394
69.4093	DP	0.99953
69.9093	DP	1.00265
70.4093	DP	1.00577
70.9093	DP	1.00887
71.4093	DP	1.01197
71.9093	DP	1.01505
72.4093	DP	1.01813
72.9093	DP	1.02119
73.4093	DP	1.02425
73.9093	DP	1.0273
74.4093	DP	1.03034
74.9093	DP	1.03337
75.4093	DP	1.03639
75.9093	DP	1.03941
76.4093	DP	1.04242
76.9093	DP	1.04543
77.4093	DP	1.04842
77.9093	DP	1.05141
78.4093	DP	1.0544
78.9093	DP	1.05738
79.4093	DP	1.06035
79.9093	DP	1.06332
80.4093	DP	1.06629
80.9093	DP	1.06925
81.4093	DP	1.0722
81.9093	DP	1.07515
82.4093	DP	1.0781
82.9093	DP	1.08105

## Sheet: Figure1_K
Age	CellType	SmoothedPercent
2.40931	Tcm	23.1957
2.90931	Tcm	23.5711
3.40931	Tcm	23.9464
3.90931	Tcm	24.3218
4.40931	Tcm	24.697
4.90931	Tcm	25.0722
5.40931	Tcm	25.4472
5.90931	Tcm	25.8221
6.40931	Tcm	26.1967
6.90931	Tcm	26.5709
7.40931	Tcm	26.9449
7.90931	Tcm	27.3183
8.40931	Tcm	27.6913
8.90931	Tcm	28.0638
9.40931	Tcm	28.4356
9.90931	Tcm	28.8066
10.4093	Tcm	29.1769
10.9093	Tcm	29.5462
11.4093	Tcm	29.9144
11.9093	Tcm	30.2816
12.4093	Tcm	30.6474
12.9093	Tcm	31.012
13.4093	Tcm	31.3752
13.9093	Tcm	31.7369
14.4093	Tcm	32.097
14.9093	Tcm	32.4553
15.4093	Tcm	32.8117
15.9093	Tcm	33.1661
16.4093	Tcm	33.5184
16.9093	Tcm	33.8684
17.4093	Tcm	34.2162
17.9093	Tcm	34.5615
18.4093	Tcm	34.9045
18.9093	Tcm	35.2449
19.4093	Tcm	35.5827
19.9093	Tcm	35.9178
20.4093	Tcm	36.2503
20.9093	Tcm	36.5801
21.4093	Tcm	36.9071
21.9093	Tcm	37.2313
22.4093	Tcm	37.5526
22.9093	Tcm	37.8709
23.4093	Tcm	38.1861
23.9093	Tcm	38.498
24.4093	Tcm	38.8066
24.9093	Tcm	39.1117
25.4093	Tcm	39.4133
25.9093	Tcm	39.7111
26.4093	Tcm	40.0052
26.9093	Tcm	40.2953
27.4093	Tcm	40.5813
27.9093	Tcm	40.8632
28.4093	Tcm	41.1407
28.9093	Tcm	41.4137
29.4093	Tcm	41.6822
29.9093	Tcm	41.9461
30.4093	Tcm	42.2052
30.9093	Tcm	42.4594
31.4093	Tcm	42.7086
31.9093	Tcm	42.9527
32.4093	Tcm	43.1917
32.9093	Tcm	43.4253
33.4093	Tcm	43.6537
33.9093	Tcm	43.8767
34.4093	Tcm	44.0944
34.9093	Tcm	44.3068
35.4093	Tcm	44.5139
35.9093	Tcm	44.7157
36.4093	Tcm	44.9122
36.9093	Tcm	45.1034
37.4093	Tcm	45.2892
37.9093	Tcm	45.4698
38.4093	Tcm	45.6451
38.9093	Tcm	45.8152
39.4093	Tcm	45.98
39.9093	Tcm	46.1398
40.4093	Tcm	46.2943
40.9093	Tcm	46.4438
41.4093	Tcm	46.5881
41.9093	Tcm	46.7274
42.4093	Tcm	46.8616
42.9093	Tcm	46.991
43.4093	Tcm	47.1156
43.9093	Tcm	47.2356
44.4093	Tcm	47.3509
44.9093	Tcm	47.4617
45.4093	Tcm	47.568
45.9093	Tcm	47.6699
46.4093	Tcm	47.7675
46.9093	Tcm	47.8608
47.4093	Tcm	47.9498
47.9093	Tcm	48.0348
48.4093	Tcm	48.1157
48.9093	Tcm	48.1927
49.4093	Tcm	48.266
49.9093	Tcm	48.3357
50.4093	Tcm	48.4021
50.9093	Tcm	48.4651
51.4093	Tcm	48.5251
51.9093	Tcm	48.5822
52.4093	Tcm	48.6366
52.9093	Tcm	48.6884
53.4093	Tcm	48.7379
53.9093	Tcm	48.785
54.4093	Tcm	48.83
54.9093	Tcm	48.8731
55.4093	Tcm	48.9144
55.9093	Tcm	48.954
56.4093	Tcm	48.992
56.9093	Tcm	49.0287
57.4093	Tcm	49.064
57.9093	Tcm	49.0981
58.4093	Tcm	49.1311
58.9093	Tcm	49.1631
59.4093	Tcm	49.1942
59.9093	Tcm	49.2245
60.4093	Tcm	49.254
60.9093	Tcm	49.2829
61.4093	Tcm	49.3112
61.9093	Tcm	49.339
62.4093	Tcm	49.3664
62.9093	Tcm	49.3934
63.4093	Tcm	49.42
63.9093	Tcm	49.4463
64.4093	Tcm	49.4724
64.9093	Tcm	49.4982
65.4093	Tcm	49.524
65.9093	Tcm	49.5495
66.4093	Tcm	49.575
66.9093	Tcm	49.6002
67.4093	Tcm	49.6252
67.9093	Tcm	49.6501
68.4093	Tcm	49.6747
68.9093	Tcm	49.699
69.4093	Tcm	49.7231
69.9093	Tcm	49.747
70.4093	Tcm	49.7707
70.9093	Tcm	49.7941
71.4093	Tcm	49.8173
71.9093	Tcm	49.8403
72.4093	Tcm	49.8631
72.9093	Tcm	49.8856
73.4093	Tcm	49.908
73.9093	Tcm	49.9302
74.4093	Tcm	49.9522
74.9093	Tcm	49.974
75.4093	Tcm	49.9956
75.9093	Tcm	50.017
76.4093	Tcm	50.0383
76.9093	Tcm	50.0594
77.4093	Tcm	50.0803
77.9093	Tcm	50.1011
78.4093	Tcm	50.1217
78.9093	Tcm	50.1422
79.4093	Tcm	50.1625
79.9093	Tcm	50.1827
80.4093	Tcm	50.2028
80.9093	Tcm	50.2227
81.4093	Tcm	50.2425
81.9093	Tcm	50.2622
82.4093	Tcm	50.2818
82.9093	Tcm	50.3013
2.40931	Tem	7.64825
2.90931	Tem	7.74588
3.40931	Tem	7.8435
3.90931	Tem	7.94111
4.40931	Tem	8.03868
4.90931	Tem	8.1362
5.40931	Tem	8.23364
5.90931	Tem	8.33098
6.40931	Tem	8.4282
6.90931	Tem	8.52525
7.40931	Tem	8.62212
7.90931	Tem	8.71876
8.40931	Tem	8.81513
8.90931	Tem	8.91119
9.40931	Tem	9.00686
9.90931	Tem	9.10208
10.4093	Tem	9.19676
10.9093	Tem	9.29083
11.4093	Tem	9.38418
11.9093	Tem	9.47673
12.4093	Tem	9.56837
12.9093	Tem	9.659
13.4093	Tem	9.74851
13.9093	Tem	9.83683
14.4093	Tem	9.92383
14.9093	Tem	10.0094
15.4093	Tem	10.0936
15.9093	Tem	10.1762
16.4093	Tem	10.2571
16.9093	Tem	10.3364
17.4093	Tem	10.4139
17.9093	Tem	10.4897
18.4093	Tem	10.5638
18.9093	Tem	10.6361
19.4093	Tem	10.7068
19.9093	Tem	10.7757
20.4093	Tem	10.8429
20.9093	Tem	10.9084
21.4093	Tem	10.9722
21.9093	Tem	11.0343
22.4093	Tem	11.0948
22.9093	Tem	11.1536
23.4093	Tem	11.2107
23.9093	Tem	11.2663
24.4093	Tem	11.3202
24.9093	Tem	11.3726
25.4093	Tem	11.4235
25.9093	Tem	11.4729
26.4093	Tem	11.5208
26.9093	Tem	11.5673
27.4093	Tem	11.6125
27.9093	Tem	11.6563
28.4093	Tem	11.6989
28.9093	Tem	11.7402
29.4093	Tem	11.7804
29.9093	Tem	11.8194
30.4093	Tem	11.8574
30.9093	Tem	11.8943
31.4093	Tem	11.9303
31.9093	Tem	11.9653
32.4093	Tem	11.9996
32.9093	Tem	12.0332
33.4093	Tem	12.0661
33.9093	Tem	12.0985
34.4093	Tem	12.1305
34.9093	Tem	12.162
35.4093	Tem	12.1933
35.9093	Tem	12.2243
36.4093	Tem	12.2551
36.9093	Tem	12.2858
37.4093	Tem	12.3164
37.9093	Tem	12.347
38.4093	Tem	12.3776
38.9093	Tem	12.4083
39.4093	Tem	12.4391
39.9093	Tem	12.4701
40.4093	Tem	12.5013
40.9093	Tem	12.5329
41.4093	Tem	12.5648
41.9093	Tem	12.5972
42.4093	Tem	12.6302
42.9093	Tem	12.6638
43.4093	Tem	12.698
43.9093	Tem	12.733
44.4093	Tem	12.7686
44.9093	Tem	12.805
45.4093	Tem	12.8422
45.9093	Tem	12.8802
46.4093	Tem	12.9191
46.9093	Tem	12.9589
47.4093	Tem	12.9996
47.9093	Tem	13.0411
48.4093	Tem	13.0836
48.9093	Tem	13.1269
49.4093	Tem	13.1711
49.9093	Tem	13.2162
50.4093	Tem	13.2622
50.9093	Tem	13.3092
51.4093	Tem	13.357
51.9093	Tem	13.4059
52.4093	Tem	13.4556
52.9093	Tem	13.5064
53.4093	Tem	13.5582
53.9093	Tem	13.6109
54.4093	Tem	13.6648
54.9093	Tem	13.7197
55.4093	Tem	13.7758
55.9093	Tem	13.833
56.4093	Tem	13.8913
56.9093	Tem	13.9507
57.4093	Tem	14.0114
57.9093	Tem	14.0731
58.4093	Tem	14.136
58.9093	Tem	14.2001
59.4093	Tem	14.2652
59.9093	Tem	14.3315
60.4093	Tem	14.3988
60.9093	Tem	14.4671
61.4093	Tem	14.5363
61.9093	Tem	14.6065
62.4093	Tem	14.6776
62.9093	Tem	14.7495
63.4093	Tem	14.8223
63.9093	Tem	14.8959
64.4093	Tem	14.9703
64.9093	Tem	15.0455
65.4093	Tem	15.1213
65.9093	Tem	15.1979
66.4093	Tem	15.2752
66.9093	Tem	15.3533
67.4093	Tem	15.4322
67.9093	Tem	15.5118
68.4093	Tem	15.5922
68.9093	Tem	15.6735
69.4093	Tem	15.7555
69.9093	Tem	15.8383
70.4093	Tem	15.9218
70.9093	Tem	16.0061
71.4093	Tem	16.091
71.9093	Tem	16.1766
72.4093	Tem	16.2628
72.9093	Tem	16.3495
73.4093	Tem	16.4369
73.9093	Tem	16.5248
74.4093	Tem	16.6132
74.9093	Tem	16.7022
75.4093	Tem	16.7915
75.9093	Tem	16.8813
76.4093	Tem	16.9716
76.9093	Tem	17.0622
77.4093	Tem	17.1531
77.9093	Tem	17.2444
78.4093	Tem	17.3359
78.9093	Tem	17.4278
79.4093	Tem	17.5199
79.9093	Tem	17.6122
80.4093	Tem	17.7046
80.9093	Tem	17.7973
81.4093	Tem	17.8901
81.9093	Tem	17.983
82.4093	Tem	18.0759
82.9093	Tem	18.1689
2.40931	Temra	0.391137
2.90931	Temra	0.399602
3.40931	Temra	0.408067
3.90931	Temra	0.416531
4.40931	Temra	0.424995
4.90931	Temra	0.433457
5.40931	Temra	0.441919
5.90931	Temra	0.450381
6.40931	Temra	0.458841
6.90931	Temra	0.467301
7.40931	Temra	0.475758
7.90931	Temra	0.484212
8.40931	Temra	0.49266
8.90931	Temra	0.501101
9.40931	Temra	0.509532
9.90931	Temra	0.51795
10.4093	Temra	0.526351
10.9093	Temra	0.534729
11.4093	Temra	0.543082
11.9093	Temra	0.551403
12.4093	Temra	0.559688
12.9093	Temra	0.567935
13.4093	Temra	0.576149
13.9093	Temra	0.584339
14.4093	Temra	0.592509
14.9093	Temra	0.60067
15.4093	Temra	0.608838
15.9093	Temra	0.617031
16.4093	Temra	0.625268
16.9093	Temra	0.633567
17.4093	Temra	0.641943
17.9093	Temra	0.650414
18.4093	Temra	0.658995
18.9093	Temra	0.6677
19.4093	Temra	0.676544
19.9093	Temra	0.685541
20.4093	Temra	0.694702
20.9093	Temra	0.704037
21.4093	Temra	0.713556
21.9093	Temra	0.723269
22.4093	Temra	0.733189
22.9093	Temra	0.743325
23.4093	Temra	0.753685
23.9093	Temra	0.764276
24.4093	Temra	0.775103
24.9093	Temra	0.786168
25.4093	Temra	0.797473
25.9093	Temra	0.809018
26.4093	Temra	0.820803
26.9093	Temra	0.832823
27.4093	Temra	0.845076
27.9093	Temra	0.857555
28.4093	Temra	0.870255
28.9093	Temra	0.883172
29.4093	Temra	0.896308
29.9093	Temra	0.909669
30.4093	Temra	0.923262
30.9093	Temra	0.937096
31.4093	Temra	0.951178
31.9093	Temra	0.965525
32.4093	Temra	0.980151
32.9093	Temra	0.995071
33.4093	Temra	1.0103
33.9093	Temra	1.02585
34.4093	Temra	1.04173
34.9093	Temra	1.05796
35.4093	Temra	1.07455
35.9093	Temra	1.0915
36.4093	Temra	1.10881
36.9093	Temra	1.1265
37.4093	Temra	1.14457
37.9093	Temra	1.16302
38.4093	Temra	1.18186
38.9093	Temra	1.20111
39.4093	Temra	1.22079
39.9093	Temra	1.24093
40.4093	Temra	1.26153
40.9093	Temra	1.28263
41.4093	Temra	1.30423
41.9093	Temra	1.32633
42.4093	Temra	1.34896
42.9093	Temra	1.3721
43.4093	Temra	1.39577
43.9093	Temra	1.41998
44.4093	Temra	1.44475
44.9093	Temra	1.47009
45.4093	Temra	1.49601
45.9093	Temra	1.52254
46.4093	Temra	1.5497
46.9093	Temra	1.57751
47.4093	Temra	1.60596
47.9093	Temra	1.63508
48.4093	Temra	1.66486
48.9093	Temra	1.6953
49.4093	Temra	1.72642
49.9093	Temra	1.75821
50.4093	Temra	1.79066
50.9093	Temra	1.82378
51.4093	Temra	1.85757
51.9093	Temra	1.89203
52.4093	Temra	1.92714
52.9093	Temra	1.96291
53.4093	Temra	1.99932
53.9093	Temra	2.03638
54.4093	Temra	2.07406
54.9093	Temra	2.11235
55.4093	Temra	2.15125
55.9093	Temra	2.19072
56.4093	Temra	2.23076
56.9093	Temra	2.27134
57.4093	Temra	2.31247
57.9093	Temra	2.35412
58.4093	Temra	2.39627
58.9093	Temra	2.4389
59.4093	Temra	2.48199
59.9093	Temra	2.52553
60.4093	Temra	2.56948
60.9093	Temra	2.61383
61.4093	Temra	2.65854
61.9093	Temra	2.70361
62.4093	Temra	2.74902
62.9093	Temra	2.79474
63.4093	Temra	2.84077
63.9093	Temra	2.88708
64.4093	Temra	2.93367
64.9093	Temra	2.98051
65.4093	Temra	3.02758
65.9093	Temra	3.0749
66.4093	Temra	3.12246
66.9093	Temra	3.17025
67.4093	Temra	3.2183
67.9093	Temra	3.26658
68.4093	Temra	3.31512
68.9093	Temra	3.36391
69.4093	Temra	3.41294
69.9093	Temra	3.46221
70.4093	Temra	3.5117
70.9093	Temra	3.56142
71.4093	Temra	3.61135
71.9093	Temra	3.66148
72.4093	Temra	3.7118
72.9093	Temra	3.76232
73.4093	Temra	3.81301
73.9093	Temra	3.86387
74.4093	Temra	3.9149
74.9093	Temra	3.96608
75.4093	Temra	4.01741
75.9093	Temra	4.06888
76.4093	Temra	4.12048
76.9093	Temra	4.1722
77.4093	Temra	4.22404
77.9093	Temra	4.27598
78.4093	Temra	4.32802
78.9093	Temra	4.38015
79.4093	Temra	4.43236
79.9093	Temra	4.48465
80.4093	Temra	4.537
80.9093	Temra	4.58941
81.4093	Temra	4.64187
81.9093	Temra	4.69437
82.4093	Temra	4.74691
82.9093	Temra	4.79947
2.40931	Naive	68.7759
2.90931	Naive	68.2947
3.40931	Naive	67.8134
3.90931	Naive	67.3322
4.40931	Naive	66.8511
4.90931	Naive	66.3702
5.40931	Naive	65.8894
5.90931	Naive	65.409
6.40931	Naive	64.9289
6.90931	Naive	64.4494
7.40931	Naive	63.9703
7.90931	Naive	63.4919
8.40931	Naive	63.0143
8.90931	Naive	62.5376
9.40931	Naive	62.0619
9.90931	Naive	61.5874
10.4093	Naive	61.1142
10.9093	Naive	60.6427
11.4093	Naive	60.1729
11.9093	Naive	59.7051
12.4093	Naive	59.2394
12.9093	Naive	58.7761
13.4093	Naive	58.3153
13.9093	Naive	57.8572
14.4093	Naive	57.4021
14.9093	Naive	56.9501
15.4093	Naive	56.5014
15.9093	Naive	56.0563
16.4093	Naive	55.6148
16.9093	Naive	55.1772
17.4093	Naive	54.7435
17.9093	Naive	54.3138
18.4093	Naive	53.8881
18.9093	Naive	53.4665
19.4093	Naive	53.049
19.9093	Naive	52.6356
20.4093	Naive	52.2265
20.9093	Naive	51.8215
21.4093	Naive	51.4207
21.9093	Naive	51.0242
22.4093	Naive	50.6319
22.9093	Naive	50.2441
23.4093	Naive	49.8607
23.9093	Naive	49.4819
24.4093	Naive	49.1077
24.9093	Naive	48.7382
25.4093	Naive	48.3734
25.9093	Naive	48.0135
26.4093	Naive	47.6585
26.9093	Naive	47.3085
27.4093	Naive	46.9636
27.9093	Naive	46.6239
28.4093	Naive	46.2894
28.9093	Naive	45.9603
29.4093	Naive	45.6365
29.9093	Naive	45.3182
30.4093	Naive	45.0054
30.9093	Naive	44.6981
31.4093	Naive	44.3963
31.9093	Naive	44.1001
32.4093	Naive	43.8095
32.9093	Naive	43.5245
33.4093	Naive	43.2448
33.9093	Naive	42.9706
34.4093	Naive	42.7016
34.9093	Naive	42.4379
35.4093	Naive	42.1792
35.9093	Naive	41.9255
36.4093	Naive	41.6768
36.9093	Naive	41.433
37.4093	Naive	41.194
37.9093	Naive	40.9597
38.4093	Naive	40.7302
38.9093	Naive	40.5052
39.4093	Naive	40.2846
39.9093	Naive	40.0684
40.4093	Naive	39.8565
40.9093	Naive	39.6486
41.4093	Naive	39.4449
41.9093	Naive	39.2449
42.4093	Naive	39.0488
42.9093	Naive	38.8562
43.4093	Naive	38.667
43.9093	Naive	38.4811
44.4093	Naive	38.2983
44.9093	Naive	38.1185
45.4093	Naive	37.9416
45.9093	Naive	37.7675
46.4093	Naive	37.596
46.9093	Naive	37.4271
47.4093	Naive	37.2606
47.9093	Naive	37.0964
48.4093	Naive	36.9345
48.9093	Naive	36.7747
49.4093	Naive	36.6169
49.9093	Naive	36.4609
50.4093	Naive	36.3065
50.9093	Naive	36.1536
51.4093	Naive	36.002
51.9093	Naive	35.8514
52.4093	Naive	35.7018
52.9093	Naive	35.5529
53.4093	Naive	35.4046
53.9093	Naive	35.2567
54.4093	Naive	35.1091
54.9093	Naive	34.9617
55.4093	Naive	34.8142
55.9093	Naive	34.6665
56.4093	Naive	34.5186
56.9093	Naive	34.3702
57.4093	Naive	34.2214
57.9093	Naive	34.0721
58.4093	Naive	33.9222
58.9093	Naive	33.7716
59.4093	Naive	33.6203
59.9093	Naive	33.4682
60.4093	Naive	33.3154
60.9093	Naive	33.1619
61.4093	Naive	33.0077
61.9093	Naive	32.8527
62.4093	Naive	32.6969
62.9093	Naive	32.5404
63.4093	Naive	32.3831
63.9093	Naive	32.2251
64.4093	Naive	32.0664
64.9093	Naive	31.9069
65.4093	Naive	31.7466
65.9093	Naive	31.5856
66.4093	Naive	31.4239
66.9093	Naive	31.2613
67.4093	Naive	31.0981
67.9093	Naive	30.934
68.4093	Naive	30.7692
68.9093	Naive	30.6036
69.4093	Naive	30.4372
69.9093	Naive	30.2702
70.4093	Naive	30.1024
70.9093	Naive	29.934
71.4093	Naive	29.7649
71.9093	Naive	29.5952
72.4093	Naive	29.425
72.9093	Naive	29.2541
73.4093	Naive	29.0828
73.9093	Naive	28.911
74.4093	Naive	28.7387
74.9093	Naive	28.566
75.4093	Naive	28.3929
75.9093	Naive	28.2194
76.4093	Naive	28.0455
76.9093	Naive	27.8714
77.4093	Naive	27.6969
77.9093	Naive	27.5222
78.4093	Naive	27.3472
78.9093	Naive	27.1721
79.4093	Naive	26.9968
79.9093	Naive	26.8213
80.4093	Naive	26.6457
80.9093	Naive	26.47
81.4093	Naive	26.2943
81.9093	Naive	26.1185
82.4093	Naive	25.9427
82.9093	Naive	25.767

[truncated: 22 more sheets: Figure1_L, Figure2_A, Figure2_B, Figure2_C, Figure2_D, Figure3_A, Figure3_B, Figure3_C, Figure3_DEF, Figure4_AB, Figure4_D, Figure7_CDEFG, FigureS8, FigureS9_A, FigureS9_B, FigureS9_C, FigureS10_BC, FigureS11_A, FigureS11_BC, FigureS11_D …]
